# Supplementary material for: Combined morphology and radiomics of intravoxel incoherent movement as a predictive model for the pathologic complete response before neoadjuvant chemotherapy in patients with breast cancer
Source: Front Oncol. 2025 Feb 11;15:1452128. doi: 10.3389/fonc.2025.1452128 (PMC11850367; doi:10.3389/fonc.2025.1452128)
Supplement: Supplementary file 1 [file DataSheet1.zip]

Archive with 94 entries (81 files):
- result/
- result/auc_metric.pkl
- result/auc_std_metric.pkl
- result/balance_train_results.csv
- result/cv_train_results.csv
- result/cv_val_results.csv
- result/Mean/
- result/Mean/Mean_normalization_training.csv
- result/Mean/Mean_normalized_balance_train_feature.csv
- result/Mean/Mean_normalized_test_feature.csv
- result/Mean/Mean_normalized_train_feature.csv
- result/Mean/PCC/
- result/Mean/PCC/KW_1/
- result/Mean/PCC/KW_1/feature_select_info.csv
- result/Mean/PCC/KW_1/KW_balance_train_feature.csv
- result/Mean/PCC/KW_1/KW_sort.csv
- result/Mean/PCC/KW_1/KW_test_feature.csv
- result/Mean/PCC/KW_1/KW_train_feature.csv
- result/Mean/PCC/KW_1/LR/
- result/Mean/PCC/KW_1/LR/balance_train_prediction.csv
- result/Mean/PCC/KW_1/LR/cv_train_prediction.csv
- result/Mean/PCC/KW_1/LR/cv_val_prediction.csv
- result/Mean/PCC/KW_1/LR/LR_coef.csv
- result/Mean/PCC/KW_1/LR/LR_intercept.csv
- result/Mean/PCC/KW_1/LR/metrics.csv
- result/Mean/PCC/KW_1/LR/model.pickle
- result/Mean/PCC/KW_1/LR/test_prediction.csv
- result/Mean/PCC/KW_1/LR/train_prediction.csv
- result/Mean/PCC/KW_2/
- result/Mean/PCC/KW_2/feature_select_info.csv
- result/Mean/PCC/KW_2/KW_balance_train_feature.csv
- result/Mean/PCC/KW_2/KW_sort.csv
- result/Mean/PCC/KW_2/KW_test_feature.csv
- result/Mean/PCC/KW_2/KW_train_feature.csv
- result/Mean/PCC/KW_2/LR/
- result/Mean/PCC/KW_2/LR/balance_train_prediction.csv
- result/Mean/PCC/KW_2/LR/cv_train_prediction.csv
- result/Mean/PCC/KW_2/LR/cv_val_prediction.csv
- result/Mean/PCC/KW_2/LR/LR_coef.csv
- result/Mean/PCC/KW_2/LR/LR_intercept.csv
- result/Mean/PCC/KW_2/LR/metrics.csv
- result/Mean/PCC/KW_2/LR/model.pickle
- result/Mean/PCC/KW_2/LR/test_prediction.csv
- result/Mean/PCC/KW_2/LR/train_prediction.csv
- result/Mean/PCC/PCC_balance_train_feature.csv
- result/Mean/PCC/PCC_sort.csv
- result/Mean/PCC/PCC_test_feature.csv
- result/Mean/PCC/PCC_train_feature.csv
- result/pipeline_info.csv
- result/test_results.csv
- result/train_results.csv
- result/UpSampling_features.csv
- result/Zscore/
- result/Zscore/PCC/
- result/Zscore/PCC/KW_1/
- result/Zscore/PCC/KW_1/feature_select_info.csv
- result/Zscore/PCC/KW_1/KW_balance_train_feature.csv
- result/Zscore/PCC/KW_1/KW_sort.csv
- result/Zscore/PCC/KW_1/KW_test_feature.csv
- result/Zscore/PCC/KW_1/KW_train_feature.csv
- result/Zscore/PCC/KW_1/LR/
- result/Zscore/PCC/KW_1/LR/balance_train_prediction.csv
- result/Zscore/PCC/KW_1/LR/cv_train_prediction.csv
- result/Zscore/PCC/KW_1/LR/cv_val_prediction.csv
- result/Zscore/PCC/KW_1/LR/LR_coef.csv
- result/Zscore/PCC/KW_1/LR/LR_intercept.csv
- result/Zscore/PCC/KW_1/LR/metrics.csv
- result/Zscore/PCC/KW_1/LR/model.pickle
- result/Zscore/PCC/KW_1/LR/test_prediction.csv
- result/Zscore/PCC/KW_1/LR/train_prediction.csv
- result/Zscore/PCC/KW_2/
- result/Zscore/PCC/KW_2/feature_select_info.csv
- result/Zscore/PCC/KW_2/KW_balance_train_feature.csv
- result/Zscore/PCC/KW_2/KW_sort.csv
- result/Zscore/PCC/KW_2/KW_test_feature.csv
- result/Zscore/PCC/KW_2/KW_train_feature.csv
- result/Zscore/PCC/KW_2/LR/
- result/Zscore/PCC/KW_2/LR/balance_train_prediction.csv
- result/Zscore/PCC/KW_2/LR/cv_train_prediction.csv
- result/Zscore/PCC/KW_2/LR/cv_val_prediction.csv
- result/Zscore/PCC/KW_2/LR/LR_coef.csv
- result/Zscore/PCC/KW_2/LR/LR_intercept.csv
- result/Zscore/PCC/KW_2/LR/metrics.csv
- result/Zscore/PCC/KW_2/LR/model.pickle
- result/Zscore/PCC/KW_2/LR/test_prediction.csv
- result/Zscore/PCC/KW_2/LR/train_prediction.csv
- result/Zscore/PCC/PCC_balance_train_feature.csv
- result/Zscore/PCC/PCC_sort.csv
- result/Zscore/PCC/PCC_test_feature.csv
- result/Zscore/PCC/PCC_train_feature.csv
- result/Zscore/Zscore_normalization_training.csv
- result/Zscore/Zscore_normalized_balance_train_feature.csv
- result/Zscore/Zscore_normalized_test_feature.csv
- result/Zscore/Zscore_normalized_train_feature.csv
