# Supplementary material for: Combined morphology and radiomics of intravoxel incoherent movement as a predictive model for the pathologic complete response before neoadjuvant chemotherapy in patients with breast cancer
Source: Front Oncol. 2025 Feb 11;15:1452128. doi: 10.3389/fonc.2025.1452128 (PMC11850367; doi:10.3389/fonc.2025.1452128)
Supplement: Supplementary file 1 [file DataSheet1.zip › result/balance_train_results.csv]

	Number	PosNum	NegNum	AUC	95% CIs	Std	AUC-PR	Cutoff	MCC	Acc	Youden Index	Sen	Spe	PPV	NPV
Zscore_PCC_KW_1_LR	96	48	48	0.7695	[0.6752-0.8639]	0.0481	0.7594	0.6061	0.4620	0.7292	0.4583	0.6667	0.7917	0.7619	0.7037
Zscore_PCC_KW_2_LR	96	48	48	0.8498	[0.7753-0.9243]	0.0380	0.8487	0.4726	0.5421	0.7708	0.5417	0.7500	0.7917	0.7826	0.7600
Mean_PCC_KW_1_LR	96	48	48	0.7695	[0.6752-0.8639]	0.0481	0.7594	0.5951	0.4620	0.7292	0.4583	0.6667	0.7917	0.7619	0.7037
Mean_PCC_KW_2_LR	96	48	48	0.8485	[0.7737-0.9233]	0.0382	0.8477	0.4744	0.5421	0.7708	0.5417	0.7500	0.7917	0.7826	0.7600
