# Supplementary material for: Combined morphology and radiomics of intravoxel incoherent movement as a predictive model for the pathologic complete response before neoadjuvant chemotherapy in patients with breast cancer
Source: Front Oncol. 2025 Feb 11;15:1452128. doi: 10.3389/fonc.2025.1452128 (PMC11850367; doi:10.3389/fonc.2025.1452128)
Supplement: Supplementary file 1 [file DataSheet1.zip › result/cv_train_results.csv]

	Number	PosNum	NegNum	AUC	95% CIs	Std	AUC-PR	Cutoff	MCC	Acc	Youden Index	Sen	Spe	PPV	NPV
Zscore_PCC_KW_1_LR	384	192	192	0.7516	[0.7027-0.8006]	0.0250	0.7147	0.4773	0.4724	0.7318	0.4635	0.8281	0.6354	0.6943	0.7871
Zscore_PCC_KW_2_LR	384	192	192	0.8494	[0.8121-0.8866]	0.0190	0.8378	0.3927	0.5504	0.7682	0.5365	0.8802	0.6562	0.7191	0.8456
Mean_PCC_KW_1_LR	384	192	192	0.7485	[0.6993-0.7978]	0.0251	0.7172	0.4349	0.4648	0.7292	0.4583	0.8125	0.6458	0.6964	0.7750
Mean_PCC_KW_2_LR	384	192	192	0.8502	[0.8129-0.8874]	0.0190	0.8377	0.3917	0.5551	0.7708	0.5417	0.8802	0.6615	0.7222	0.8467
