# Supplementary material for: Combined morphology and radiomics of intravoxel incoherent movement as a predictive model for the pathologic complete response before neoadjuvant chemotherapy in patients with breast cancer
Source: Front Oncol. 2025 Feb 11;15:1452128. doi: 10.3389/fonc.2025.1452128 (PMC11850367; doi:10.3389/fonc.2025.1452128)
Supplement: Supplementary file 1 [file DataSheet1.zip › result/cv_val_results.csv]

	Number	PosNum	NegNum	AUC	95% CIs	Std	AUC-PR	Cutoff	MCC	Acc	Youden Index	Sen	Spe	PPV	NPV
Zscore_PCC_KW_1_LR	79	31	48	0.7120	[0.5964-0.8276]	0.0590	0.5871	0.6068	0.4197	0.7089	0.4294	0.7419	0.6875	0.6053	0.8049
Zscore_PCC_KW_2_LR	79	31	48	0.8575	[0.7763-0.9388]	0.0414	0.7892	0.4687	0.5879	0.7975	0.5981	0.8065	0.7917	0.7143	0.8636
Mean_PCC_KW_1_LR	79	31	48	0.7147	[0.6002-0.8292]	0.0584	0.5801	0.5602	0.4197	0.7089	0.4294	0.7419	0.6875	0.6053	0.8049
Mean_PCC_KW_2_LR	79	31	48	0.8575	[0.7763-0.9387]	0.0414	0.7887	0.4697	0.5879	0.7975	0.5981	0.8065	0.7917	0.7143	0.8636
