# Supplementary material for: Combined morphology and radiomics of intravoxel incoherent movement as a predictive model for the pathologic complete response before neoadjuvant chemotherapy in patients with breast cancer
Source: Front Oncol. 2025 Feb 11;15:1452128. doi: 10.3389/fonc.2025.1452128 (PMC11850367; doi:10.3389/fonc.2025.1452128)
Supplement: Supplementary file 1 [file DataSheet1.zip › result/Mean/Mean_normalized_test_feature.csv]

	label	Pred	feature
19042580	1.0	0.07872412548942107	0.38541666666666663
19077600	1.0	-0.14198678233497017	0.38541666666666663
19093539	0.0	-0.30823120752244454	0.38541666666666663
80000283	0.0	0.32122156271659913	-0.6145833333333334
80004678	1.0	-0.42065214515822036	0.38541666666666663
80009106	0.0	-0.3560691311189636	-0.6145833333333334
80010709	1.0	-0.42619426098301366	0.38541666666666663
80012179	0.0	0.05857709293911169	-0.6145833333333334
80021000	1.0	0.03620117222523457	0.38541666666666663
80037329	0.0	-0.5591240166117742	0.38541666666666663
80038000	1.0	0.3247006217997439	0.38541666666666663
80042826	0.0	-0.34818460242360233	0.38541666666666663
80051756	0.0	0.03145031255921071	-0.6145833333333334
80057626	1.0	0.24833538411388395	0.38541666666666663
80068756	0.0	-0.2257733564622803	-0.6145833333333334
80078349	0.0	-0.4371255797602788	0.38541666666666663
80080421	0.0	0.0434907070343084	-0.6145833333333334
80092946	0.0	0.2480427291247962	-0.6145833333333334
80097583	0.0	-0.0703547298817677	-0.6145833333333334
80104275	0.0	0.04774484306388943	-0.6145833333333334
80105791	0.0	-0.3601454179125902	-0.6145833333333334
80114730	1.0	0.10397248190322902	-0.6145833333333334
80140619	1.0	-0.18448397055880636	0.38541666666666663
80149265	0.0	0.038357337001138414	-0.6145833333333334
80169941	1.0	0.3044359111506749	0.38541666666666663
80171546	0.0	0.06797413478901522	-0.6145833333333334
80173190	0.0	-0.1736167841535753	0.38541666666666663
80190897	0.0	-0.08014992086981312	0.38541666666666663
80203797	1.0	0.15442980056062042	0.38541666666666663
80207873	0.0	-0.004542409961825383	-0.6145833333333334
80213182	0.0	-0.1610596597043791	0.38541666666666663
80222796	0.0	-0.08270996546366946	-0.6145833333333334
80228809	1.0	0.15013634442129412	0.38541666666666663
80241177	1.0	0.3518668563989072	0.38541666666666663
