# Supplementary material for: Combined morphology and radiomics of intravoxel incoherent movement as a predictive model for the pathologic complete response before neoadjuvant chemotherapy in patients with breast cancer
Source: Front Oncol. 2025 Feb 11;15:1452128. doi: 10.3389/fonc.2025.1452128 (PMC11850367; doi:10.3389/fonc.2025.1452128)
Supplement: Supplementary file 1 [file DataSheet1.zip › result/Mean/Mean_normalized_train_feature.csv]

	label	Pred	feature
19067704	0.0	0.19770260817386479	-0.6145833333333334
19069633	0.0	-0.2614631095712232	-0.6145833333333334
19072733	0.0	0.23217591790595124	-0.6145833333333334
19083879	1.0	0.16313582410839408	-0.6145833333333334
20003251	0.0	-0.22038721801235486	-0.6145833333333334
20006852	0.0	0.24366208778794507	-0.6145833333333334
80002310	1.0	-0.09997706018763133	0.38541666666666663
80003646	1.0	0.2772159927119997	0.38541666666666663
80004678R	0.0	-0.371320469728104	0.38541666666666663
80006345	0.0	0.1503577632372132	0.38541666666666663
80007650	0.0	0.17749551457626267	0.38541666666666663
80011748	1.0	0.15853211260709288	0.38541666666666663
80012514	1.0	-0.210724393117638	0.38541666666666663
80019519	1.0	0.25495945548954696	0.38541666666666663
80021328	1.0	0.3176181420768227	0.38541666666666663
80037192	0.0	-0.5265109540021338	0.38541666666666663
80037778	1.0	0.19190903700460213	0.38541666666666663
80041118	1.0	0.3062125620064033	-0.6145833333333334
80041259	0.0	-0.06933654640870711	0.38541666666666663
80047015	0.0	-0.226597311323595	-0.6145833333333334
80052080	1.0	0.3418136066739037	0.38541666666666663
80060141	0.0	0.09097481769869566	-0.6145833333333334
80067951	1.0	0.009517297532747663	0.38541666666666663
80071941	0.0	-0.08340528527851795	-0.6145833333333334
80072751	0.0	0.22357425558205773	0.38541666666666663
80073694	0.0	-0.21934747893647175	-0.6145833333333334
80079481	0.0	0.14132203644585797	-0.6145833333333334
80080841	0.0	-0.33026651808589813	-0.6145833333333334
80084424	0.0	0.16668022855413	-0.6145833333333334
80090816	0.0	-0.49178549235674307	0.38541666666666663
80094057	0.0	-0.22976256014174587	0.38541666666666663
80098156	1.0	-0.1289943323885252	0.38541666666666663
80105165	0.0	0.23909692977034402	0.38541666666666663
80105165R	0.0	-0.27150244993751044	0.38541666666666663
80109123	0.0	-0.4268474884242196	-0.6145833333333334
80112072	0.0	-0.3476114603820557	0.38541666666666663
80120249	0.0	0.003932683002491562	-0.6145833333333334
80120694	1.0	0.4734890459978662	0.38541666666666663
80121198	1.0	0.1452497939468993	0.38541666666666663
80124912	0.0	0.052085107427935644	-0.6145833333333334
80127191	1.0	0.09696890861719791	0.38541666666666663
80128543	0.0	-0.48996216738581205	-0.6145833333333334
80128699	0.0	-0.18675011114359522	-0.6145833333333334
80129057	0.0	0.03666749103236418	-0.6145833333333334
80133270	0.0	-0.15351171587229523	-0.6145833333333334
80137073	1.0	-0.24422805901529807	0.38541666666666663
80137343	1.0	0.2826971967948027	0.38541666666666663
80137929	0.0	-0.21349851653339827	0.38541666666666663
80138021	0.0	-0.13623025741856687	-0.6145833333333334
80141751	1.0	0.23010288501754192	0.38541666666666663
80143781	1.0	-0.323064883057895	0.38541666666666663
80148032	0.0	-0.3271374468111975	-0.6145833333333334
80148931	1.0	0.1693000579697068	0.38541666666666663
80153998	0.0	-0.1750337913156321	-0.6145833333333334
80154680	0.0	-0.23852985572573487	0.38541666666666663
80158277	0.0	-0.1234738882613603	0.38541666666666663
80159400	1.0	0.2969390910674713	-0.6145833333333334
80159446	0.0	-0.244652103300038	-0.6145833333333334
80159676	1.0	-0.019171522446178764	-0.6145833333333334
80162830	1.0	0.2619472318754504	0.38541666666666663
80167868	1.0	0.11068870253018233	0.38541666666666663
80169776	0.0	-0.3518328096371699	0.38541666666666663
80170716	0.0	-0.0826996930749904	0.38541666666666663
80172565	1.0	0.2553382528245418	0.38541666666666663
80180361	0.0	-0.20196941559287185	0.38541666666666663
80186790	0.0	0.012308827162840274	0.38541666666666663
80192958	1.0	-0.23939359707765268	0.38541666666666663
80192968	1.0	-0.01801660331149532	0.38541666666666663
80198368	1.0	0.0040690163355634225	0.38541666666666663
80206770	1.0	0.25799157559159314	-0.6145833333333334
80212907	0.0	-0.14892772047163513	-0.6145833333333334
80213308	0.0	-0.47313738986869686	-0.6145833333333334
80213981	0.0	0.3983212942077284	-0.6145833333333334
80214255	0.0	0.00025150486407536475	-0.6145833333333334
80216472	0.0	-0.11579915689153004	-0.6145833333333334
80221957	0.0	-0.0038626268346089268	0.38541666666666663
80226978	1.0	0.14972071700997483	0.38541666666666663
80229277	1.0	0.1844126452711993	0.38541666666666663
80233294	0.0	-0.06311854263759564	-0.6145833333333334
