# Supplementary material for: Combined morphology and radiomics of intravoxel incoherent movement as a predictive model for the pathologic complete response before neoadjuvant chemotherapy in patients with breast cancer
Source: Front Oncol. 2025 Feb 11;15:1452128. doi: 10.3389/fonc.2025.1452128 (PMC11850367; doi:10.3389/fonc.2025.1452128)
Supplement: Supplementary file 1 [file DataSheet1.zip › result/Mean/PCC/KW_1/KW_test_feature.csv]

	label	Pred
19042580	1.0	0.07872412548942107
19077600	1.0	-0.14198678233497017
19093539	0.0	-0.30823120752244454
80000283	0.0	0.32122156271659913
80004678	1.0	-0.42065214515822036
80009106	0.0	-0.3560691311189636
80010709	1.0	-0.42619426098301366
80012179	0.0	0.05857709293911169
80021000	1.0	0.03620117222523457
80037329	0.0	-0.5591240166117742
80038000	1.0	0.3247006217997439
80042826	0.0	-0.34818460242360233
80051756	0.0	0.03145031255921071
80057626	1.0	0.24833538411388395
80068756	0.0	-0.2257733564622803
80078349	0.0	-0.4371255797602788
80080421	0.0	0.0434907070343084
80092946	0.0	0.2480427291247962
80097583	0.0	-0.0703547298817677
80104275	0.0	0.04774484306388943
80105791	0.0	-0.3601454179125902
80114730	1.0	0.10397248190322902
80140619	1.0	-0.18448397055880636
80149265	0.0	0.038357337001138414
80169941	1.0	0.3044359111506749
80171546	0.0	0.06797413478901522
80173190	0.0	-0.1736167841535753
80190897	0.0	-0.08014992086981312
80203797	1.0	0.15442980056062042
80207873	0.0	-0.004542409961825383
80213182	0.0	-0.1610596597043791
80222796	0.0	-0.08270996546366946
80228809	1.0	0.15013634442129412
80241177	1.0	0.3518668563989072
