# Supplementary material for: Combined morphology and radiomics of intravoxel incoherent movement as a predictive model for the pathologic complete response before neoadjuvant chemotherapy in patients with breast cancer
Source: Front Oncol. 2025 Feb 11;15:1452128. doi: 10.3389/fonc.2025.1452128 (PMC11850367; doi:10.3389/fonc.2025.1452128)
Supplement: Supplementary file 1 [file DataSheet1.zip › result/Mean/PCC/KW_1/KW_train_feature.csv]

	label	Pred
19067704	0.0	0.19770260817386479
19069633	0.0	-0.2614631095712232
19072733	0.0	0.23217591790595124
19083879	1.0	0.16313582410839408
20003251	0.0	-0.22038721801235486
20006852	0.0	0.24366208778794507
80002310	1.0	-0.09997706018763133
80003646	1.0	0.2772159927119997
80004678R	0.0	-0.371320469728104
80006345	0.0	0.1503577632372132
80007650	0.0	0.17749551457626267
80011748	1.0	0.15853211260709288
80012514	1.0	-0.210724393117638
80019519	1.0	0.25495945548954696
80021328	1.0	0.3176181420768227
80037192	0.0	-0.5265109540021338
80037778	1.0	0.19190903700460213
80041118	1.0	0.3062125620064033
80041259	0.0	-0.06933654640870711
80047015	0.0	-0.226597311323595
80052080	1.0	0.3418136066739037
80060141	0.0	0.09097481769869566
80067951	1.0	0.009517297532747663
80071941	0.0	-0.08340528527851795
80072751	0.0	0.22357425558205773
80073694	0.0	-0.21934747893647175
80079481	0.0	0.14132203644585797
80080841	0.0	-0.33026651808589813
80084424	0.0	0.16668022855413
80090816	0.0	-0.49178549235674307
80094057	0.0	-0.22976256014174587
80098156	1.0	-0.1289943323885252
80105165	0.0	0.23909692977034402
80105165R	0.0	-0.27150244993751044
80109123	0.0	-0.4268474884242196
80112072	0.0	-0.3476114603820557
80120249	0.0	0.003932683002491562
80120694	1.0	0.4734890459978662
80121198	1.0	0.1452497939468993
80124912	0.0	0.052085107427935644
80127191	1.0	0.09696890861719791
80128543	0.0	-0.48996216738581205
80128699	0.0	-0.18675011114359522
80129057	0.0	0.03666749103236418
80133270	0.0	-0.15351171587229523
80137073	1.0	-0.24422805901529807
80137343	1.0	0.2826971967948027
80137929	0.0	-0.21349851653339827
80138021	0.0	-0.13623025741856687
80141751	1.0	0.23010288501754192
80143781	1.0	-0.323064883057895
80148032	0.0	-0.3271374468111975
80148931	1.0	0.1693000579697068
80153998	0.0	-0.1750337913156321
80154680	0.0	-0.23852985572573487
80158277	0.0	-0.1234738882613603
80159400	1.0	0.2969390910674713
80159446	0.0	-0.244652103300038
80159676	1.0	-0.019171522446178764
80162830	1.0	0.2619472318754504
80167868	1.0	0.11068870253018233
80169776	0.0	-0.3518328096371699
80170716	0.0	-0.0826996930749904
80172565	1.0	0.2553382528245418
80180361	0.0	-0.20196941559287185
80186790	0.0	0.012308827162840274
80192958	1.0	-0.23939359707765268
80192968	1.0	-0.01801660331149532
80198368	1.0	0.0040690163355634225
80206770	1.0	0.25799157559159314
80212907	0.0	-0.14892772047163513
80213308	0.0	-0.47313738986869686
80213981	0.0	0.3983212942077284
80214255	0.0	0.00025150486407536475
80216472	0.0	-0.11579915689153004
80221957	0.0	-0.0038626268346089268
80226978	1.0	0.14972071700997483
80229277	1.0	0.1844126452711993
80233294	0.0	-0.06311854263759564
