# Supplementary material for: Combined morphology and radiomics of intravoxel incoherent movement as a predictive model for the pathologic complete response before neoadjuvant chemotherapy in patients with breast cancer
Source: Front Oncol. 2025 Feb 11;15:1452128. doi: 10.3389/fonc.2025.1452128 (PMC11850367; doi:10.3389/fonc.2025.1452128)
Supplement: Supplementary file 1 [file DataSheet1.zip › result/Mean/PCC/KW_1/LR/cv_train_prediction.csv]

	Pred	Label	Group
80021328	0.6930939543623648	1	0
80037778	0.6930939543623648	1	0
80041118	0.1654133290538745	1	0
80047015	0.1654133290538745	0	0
80052080	0.6930939543623648	1	0
80060141	0.1654133290538745	0	0
80067951	0.6930939543623648	1	0
80071941	0.1654133290538745	0	0
80072751	0.6930939543623648	0	0
80073694	0.1654133290538745	0	0
80079481	0.1654133290538745	0	0
80080841	0.1654133290538745	0	0
80084424	0.1654133290538745	0	0
80090816	0.6930939543623648	0	0
80094057	0.6930939543623648	0	0
80098156	0.6930939543623648	1	0
80105165	0.6930939543623648	0	0
80105165R	0.6930939543623648	0	0
80109123	0.1654133290538745	0	0
80112072	0.6930939543623648	0	0
80120249	0.1654133290538745	0	0
80120694	0.6930939543623648	1	0
80121198	0.6930939543623648	1	0
80124912	0.1654133290538745	0	0
80127191	0.6930939543623648	1	0
80128543	0.1654133290538745	0	0
80128699	0.1654133290538745	0	0
80129057	0.1654133290538745	0	0
80133270	0.1654133290538745	0	0
80137073	0.6930939543623648	1	0
80137343	0.6930939543623648	1	0
80137929	0.6930939543623648	0	0
80138021	0.1654133290538745	0	0
80141751	0.6930939543623648	1	0
80143781	0.6930939543623648	1	0
80148032	0.1654133290538745	0	0
80148931	0.6930939543623648	1	0
80153998	0.1654133290538745	0	0
80154680	0.6930939543623648	0	0
80158277	0.6930939543623648	0	0
80159400	0.1654133290538745	1	0
80159446	0.1654133290538745	0	0
80159676	0.1654133290538745	1	0
80162830	0.6930939543623648	1	0
80167868	0.6930939543623648	1	0
80169776	0.6930939543623648	0	0
80170716	0.6930939543623648	0	0
80172565	0.6930939543623648	1	0
80180361	0.6930939543623648	0	0
80186790	0.6930939543623648	0	0
80192958	0.6930939543623648	1	0
80192968	0.6930939543623648	1	0
80198368	0.6930939543623648	1	0
80206770	0.1654133290538745	1	0
80212907	0.1654133290538745	0	0
80213308	0.1654133290538745	0	0
80213981	0.1654133290538745	0	0
80214255	0.1654133290538745	0	0
80216472	0.1654133290538745	0	0
80221957	0.6930939543623648	0	0
80226978	0.6930939543623648	1	0
80229277	0.6930939543623648	1	0
80233294	0.1654133290538745	0	0
80143781	0.6930939543623648	1	0
80159676	0.1654133290538745	1	0
80198368	0.6930939543623648	1	0
80021328	0.6930939543623648	1	0
80052080	0.6930939543623648	1	0
80052080	0.6930939543623648	1	0
80121198	0.6930939543623648	1	0
80137073	0.6930939543623648	1	0
80192958	0.6930939543623648	1	0
80198368	0.6930939543623648	1	0
80172565	0.6930939543623648	1	0
80067951	0.6930939543623648	1	0
80226978	0.6930939543623648	1	0
19067704	0.1751194844811664	0	1
19069633	0.1751194844811664	0	1
19072733	0.1751194844811664	0	1
19083879	0.1751194844811664	1	1
20003251	0.1751194844811664	0	1
20006852	0.1751194844811664	0	1
80002310	0.6342096298887069	1	1
80003646	0.6342096298887069	1	1
80004678R	0.6342096298887069	0	1
80006345	0.6342096298887069	0	1
80007650	0.6342096298887069	0	1
80011748	0.6342096298887069	1	1
80012514	0.6342096298887069	1	1
80019519	0.6342096298887069	1	1
80037192	0.6342096298887069	0	1
80041259	0.6342096298887069	0	1
80105165	0.6342096298887069	0	1
80105165R	0.6342096298887069	0	1
80109123	0.1751194844811664	0	1
80112072	0.6342096298887069	0	1
80120249	0.1751194844811664	0	1
80120694	0.6342096298887069	1	1
80121198	0.6342096298887069	1	1
80124912	0.1751194844811664	0	1
80127191	0.6342096298887069	1	1
80128543	0.1751194844811664	0	1
80128699	0.1751194844811664	0	1
80129057	0.1751194844811664	0	1
80133270	0.1751194844811664	0	1
80137073	0.6342096298887069	1	1
80137343	0.6342096298887069	1	1
80137929	0.6342096298887069	0	1
80138021	0.1751194844811664	0	1
80141751	0.6342096298887069	1	1
80143781	0.6342096298887069	1	1
80148032	0.1751194844811664	0	1
80148931	0.6342096298887069	1	1
80153998	0.1751194844811664	0	1
80154680	0.6342096298887069	0	1
80158277	0.6342096298887069	0	1
80159400	0.1751194844811664	1	1
80159446	0.1751194844811664	0	1
80159676	0.1751194844811664	1	1
80162830	0.6342096298887069	1	1
80167868	0.6342096298887069	1	1
80169776	0.6342096298887069	0	1
80170716	0.6342096298887069	0	1
80172565	0.6342096298887069	1	1
80180361	0.6342096298887069	0	1
80186790	0.6342096298887069	0	1
80192958	0.6342096298887069	1	1
80192968	0.6342096298887069	1	1
80198368	0.6342096298887069	1	1
80206770	0.1751194844811664	1	1
80212907	0.1751194844811664	0	1
80213308	0.1751194844811664	0	1
80213981	0.1751194844811664	0	1
80214255	0.1751194844811664	0	1
80216472	0.1751194844811664	0	1
80221957	0.6342096298887069	0	1
80226978	0.6342096298887069	1	1
80229277	0.6342096298887069	1	1
80233294	0.1751194844811664	0	1
80143781	0.6342096298887069	1	1
80159676	0.1751194844811664	1	1
80198368	0.6342096298887069	1	1
19083879	0.1751194844811664	1	1
80011748	0.6342096298887069	1	1
80011748	0.6342096298887069	1	1
80121198	0.6342096298887069	1	1
80137073	0.6342096298887069	1	1
80192958	0.6342096298887069	1	1
80198368	0.6342096298887069	1	1
80172565	0.6342096298887069	1	1
80012514	0.6342096298887069	1	1
80226978	0.6342096298887069	1	1
19067704	0.6874953217830228	0	2
19069633	0.1541984746107484	0	2
19072733	0.7261977403518816	0	2
19083879	0.6458731618241397	1	2
20003251	0.1855404775471058	0	2
20006852	0.7384091221806319	0	2
80002310	0.3044584396307405	1	2
80003646	0.7720125290241132	1	2
80004678R	0.091296858819965	0	2
80006345	0.629865713342067	0	2
80007650	0.663478376210572	0	2
80011748	0.6401413768646984	1	2
80012514	0.1935913326230377	1	2
80019519	0.750071254251787	1	2
80021328	0.8082762364930813	1	2
80037192	0.0415013020612281	0	2
80037778	0.6807045898622757	1	2
80041118	0.7985063862969719	1	2
80041259	0.3407476151230743	0	2
80047015	0.1805042726338087	0	2
80052080	0.8277953864527108	1	2
80060141	0.5521971847771846	0	2
80067951	0.4421928607083593	1	2
80071941	0.3238198624612322	0	2
80072751	0.7168239374993828	0	2
80073694	0.1863941982269881	0	2
80079481	0.6183691137020585	0	2
80080841	0.1115278876394309	0	2
80084424	0.6502577959986181	0	2
80090816	0.0496753346747531	0	2
80094057	0.1779786449137211	0	2
80098156	0.2721892140121029	1	2
80137929	0.1912531706163569	0	2
80138021	0.2644841538320296	0	2
80143781	0.1154575608960082	1	2
80148032	0.113220738195535	0	2
80148931	0.6534824758647676	1	2
80153998	0.2256116827909896	0	2
80154680	0.1711277136864904	0	2
80158277	0.2781611737989661	0	2
80159400	0.7902920448402742	1	2
80159446	0.1664688946950495	0	2
80159676	0.4042294092142002	1	2
80162830	0.7571088276573983	1	2
80167868	0.5784658733534996	1	2
80169776	0.1004528955099206	0	2
80170716	0.3246584060043381	0	2
80172565	0.7504562145786153	1	2
80180361	0.2011126236164959	0	2
80186790	0.4459307254229709	0	2
80192958	0.1704642214701743	1	2
80192968	0.4057389029152943	1	2
80198368	0.4349168042035229	1	2
80206770	0.7531415944247245	1	2
80212907	0.2513056653718374	0	2
80213308	0.0546736016993419	0	2
80213981	0.8672173434039944	0	2
80214255	0.4298350678276215	0	2
80216472	0.2865960620398839	0	2
80221957	0.4243750173890507	0	2
80226978	0.6290598038301467	1	2
80229277	0.6718031626972609	1	2
80233294	0.3483639590417114	0	2
80143781	0.1154575608960082	1	2
80159676	0.4042294092142002	1	2
80198368	0.4349168042035229	1	2
19083879	0.6458731618241397	1	2
80011748	0.6401413768646984	1	2
80011748	0.6401413768646984	1	2
80037778	0.6807045898622757	1	2
80052080	0.8277953864527108	1	2
80192958	0.1704642214701743	1	2
80198368	0.4349168042035229	1	2
80172565	0.7504562145786153	1	2
80012514	0.1935913326230377	1	2
80226978	0.6290598038301467	1	2
19067704	0.1945337372789857	0	3
19069633	0.1945337372789857	0	3
19072733	0.1945337372789857	0	3
19083879	0.1945337372789857	1	3
20003251	0.1945337372789857	0	3
20006852	0.1945337372789857	0	3
80002310	0.7063237709439857	1	3
80003646	0.7063237709439857	1	3
80004678R	0.7063237709439857	0	3
80006345	0.7063237709439857	0	3
80007650	0.7063237709439857	0	3
80011748	0.7063237709439857	1	3
80012514	0.7063237709439857	1	3
80019519	0.7063237709439857	1	3
80021328	0.7063237709439857	1	3
80037192	0.7063237709439857	0	3
80037778	0.7063237709439857	1	3
80041118	0.1945337372789857	1	3
80041259	0.7063237709439857	0	3
80047015	0.1945337372789857	0	3
80052080	0.7063237709439857	1	3
80060141	0.1945337372789857	0	3
80067951	0.7063237709439857	1	3
80071941	0.1945337372789857	0	3
80072751	0.7063237709439857	0	3
80073694	0.1945337372789857	0	3
80079481	0.1945337372789857	0	3
80080841	0.1945337372789857	0	3
80084424	0.1945337372789857	0	3
80090816	0.7063237709439857	0	3
80094057	0.7063237709439857	0	3
80098156	0.7063237709439857	1	3
80105165	0.7063237709439857	0	3
80105165R	0.7063237709439857	0	3
80109123	0.1945337372789857	0	3
80112072	0.7063237709439857	0	3
80120249	0.1945337372789857	0	3
80120694	0.7063237709439857	1	3
80121198	0.7063237709439857	1	3
80124912	0.1945337372789857	0	3
80127191	0.7063237709439857	1	3
80128543	0.1945337372789857	0	3
80128699	0.1945337372789857	0	3
80129057	0.1945337372789857	0	3
80133270	0.1945337372789857	0	3
80137073	0.7063237709439857	1	3
80137343	0.7063237709439857	1	3
80141751	0.7063237709439857	1	3
80180361	0.7063237709439857	0	3
80186790	0.7063237709439857	0	3
80192958	0.7063237709439857	1	3
80192968	0.7063237709439857	1	3
80198368	0.7063237709439857	1	3
80206770	0.1945337372789857	1	3
80212907	0.1945337372789857	0	3
80213308	0.1945337372789857	0	3
80213981	0.1945337372789857	0	3
80214255	0.1945337372789857	0	3
80216472	0.1945337372789857	0	3
80221957	0.7063237709439857	0	3
80226978	0.7063237709439857	1	3
80229277	0.7063237709439857	1	3
80233294	0.1945337372789857	0	3
80120694	0.7063237709439857	1	3
80137073	0.7063237709439857	1	3
80206770	0.1945337372789857	1	3
19083879	0.1945337372789857	1	3
80011748	0.7063237709439857	1	3
80011748	0.7063237709439857	1	3
80037778	0.7063237709439857	1	3
80052080	0.7063237709439857	1	3
80192968	0.7063237709439857	1	3
80206770	0.1945337372789857	1	3
80192958	0.7063237709439857	1	3
80012514	0.7063237709439857	1	3
80229277	0.7063237709439857	1	3
80021328	0.7063237709439857	1	3
80120694	0.7063237709439857	1	3
19067704	0.7143415923200339	0	4
19069633	0.21808197205694668	0	4
19072733	0.746729366855921	0	4
19083879	0.6794920296033272	1	4
20003251	0.25338140712884616	0	4
20006852	0.7569654260070724	0	4
80002310	0.3762591267924651	1	4
80003646	0.7852287410242373	1	4
80004678R	0.141647944692476	0	4
80006345	0.6660553060417786	0	4
80007650	0.6942437432978943	0	4
80011748	0.674683764124047	1	4
80012514	0.26221279427576916	1	4
80019519	0.7667556596944022	1	4
80021328	0.8159887030693916	1	4
80037192	0.07289697575849112	0	4
80037778	0.7086607549754649	1	4
80041118	0.8076665469261854	1	4
80041259	0.4111806876713963	0	4
80047015	0.247810431542044	0	4
80052080	0.8327140326125738	1	4
80060141	0.6003020589641631	0	4
80067951	0.5043998133431801	1	4
80071941	0.39501181457830675	0	4
80072751	0.7388797014119465	0	4
80073694	0.2543221832924293	0	4
80079481	0.6563867624017127	0	4
80080841	0.16720678300146385	0	4
80084424	0.6831681967769733	0	4
80090816	0.08493309560145122	0	4
80094057	0.24500273234041345	0	4
80098156	0.34432641153616506	1	4
80105165	0.7529310147294961	0	4
80105165R	0.21001466465866184	0	4
80109123	0.1123535172501465	0	4
80112072	0.15598489353310954	0	4
80120249	0.4977304897857555	0	4
80120694	0.9032615891080331	1	4
80121198	0.6606061184513209	1	4
80124912	0.5550131196120905	0	4
80127191	0.6071523172700429	1	4
80128543	0.08561248856424034	0	4
80128699	0.28496329948611093	0	4
80129057	0.536757740888396	0	4
80133270	0.3183873047084049	0	4
80137073	0.2324467425722616	1	4
80137343	0.7896115168666816	1	4
80137929	0.2596571815291021	0	4
80138021	0.3365650953732432	0	4
80141751	0.7448519093476	1	4
80143781	0.17205226184684258	1	4
80148032	0.1692985878406615	0	4
80148931	0.6858708252125877	1	4
80153998	0.2965033938174615	0	4
80154680	0.23733860687563	0	4
80158277	0.3503043349089386	0	4
80159400	0.8006910660895576	1	4
80159446	0.23208552844791255	0	4
80159676	0.47017362023061526	1	4
80162830	0.772672284939694	1	4
80167868	0.6226702125912406	1	4
80169776	0.15334841632516605	0	4
80170716	0.39581760303511726	0	4
80172565	0.7670791209773439	1	4
80120694	0.9032615891080331	1	4
80137073	0.2324467425722616	1	4
80159676	0.47017362023061526	1	4
19083879	0.6794920296033272	1	4
80011748	0.674683764124047	1	4
80011748	0.674683764124047	1	4
80037778	0.7086607549754649	1	4
80052080	0.8327140326125738	1	4
80148931	0.6858708252125877	1	4
80159676	0.47017362023061526	1	4
80143781	0.17205226184684258	1	4
80012514	0.26221279427576916	1	4
80167868	0.6226702125912406	1	4
80021328	0.8159887030693916	1	4
