# Supplementary material for: Combined morphology and radiomics of intravoxel incoherent movement as a predictive model for the pathologic complete response before neoadjuvant chemotherapy in patients with breast cancer
Source: Front Oncol. 2025 Feb 11;15:1452128. doi: 10.3389/fonc.2025.1452128 (PMC11850367; doi:10.3389/fonc.2025.1452128)
Supplement: Supplementary file 1 [file DataSheet1.zip › result/Mean/PCC/KW_1/LR/cv_val_prediction.csv]

	Pred	Label	Group
19067704	0.1654133290538745	0	0
19069633	0.1654133290538745	0	0
19072733	0.1654133290538745	0	0
19083879	0.1654133290538745	1	0
20003251	0.1654133290538745	0	0
20006852	0.1654133290538745	0	0
80002310	0.6930939543623648	1	0
80003646	0.6930939543623648	1	0
80004678R	0.6930939543623648	0	0
80006345	0.6930939543623648	0	0
80007650	0.6930939543623648	0	0
80011748	0.6930939543623648	1	0
80012514	0.6930939543623648	1	0
80019519	0.6930939543623648	1	0
80037192	0.6930939543623648	0	0
80041259	0.6930939543623648	0	0
80021328	0.6342096298887069	1	1
80037778	0.6342096298887069	1	1
80041118	0.1751194844811664	1	1
80047015	0.1751194844811664	0	1
80052080	0.6342096298887069	1	1
80060141	0.1751194844811664	0	1
80067951	0.6342096298887069	1	1
80071941	0.1751194844811664	0	1
80072751	0.6342096298887069	0	1
80073694	0.1751194844811664	0	1
80079481	0.1751194844811664	0	1
80080841	0.1751194844811664	0	1
80084424	0.1751194844811664	0	1
80090816	0.6342096298887069	0	1
80094057	0.6342096298887069	0	1
80098156	0.6342096298887069	1	1
80105165	0.7335980923013499	0	2
80105165R	0.1472296372039677	0	2
80109123	0.0691978862736977	0	2
80112072	0.1025408611009168	0	2
80120249	0.4347350797918195	0	2
80120694	0.9075667317819844	1	2
80121198	0.6233837490417516	1	2
80124912	0.4996543488949975	0	2
80127191	0.5602221531405871	1	2
80128543	0.0501442833840591	0	2
80128699	0.2147029567683283	0	2
80129057	0.4787611437159653	0	2
80133270	0.2466566048653532	0	2
80137073	0.1667882784118638	1	2
80137343	0.7772028616344994	1	2
80141751	0.7239563729071189	1	2
80137929	0.7063237709439857	0	3
80138021	0.1945337372789857	0	3
80143781	0.7063237709439857	1	3
80148032	0.1945337372789857	0	3
80148931	0.7063237709439857	1	3
80153998	0.1945337372789857	0	3
80154680	0.7063237709439857	0	3
80158277	0.7063237709439857	0	3
80159400	0.1945337372789857	1	3
80159446	0.1945337372789857	0	3
80159676	0.1945337372789857	1	3
80162830	0.7063237709439857	1	3
80167868	0.7063237709439857	1	3
80169776	0.7063237709439857	0	3
80170716	0.7063237709439857	0	3
80172565	0.7063237709439857	1	3
80180361	0.2703837663043317	0	4
80186790	0.507733107890003	0	4
80192958	0.23659255364611234	1	4
80192968	0.4715482026008379	1	4
80198368	0.497893303403707	1	4
80206770	0.7693360721233924	1	4
80212907	0.3231582864049132	0	4
80213308	0.092117418574266	0	4
80213981	0.8670269824651083	0	4
80214255	0.4933346044132146	0	4
80216472	0.35869346245764094	0	4
80221957	0.48842295753139975	0	4
80226978	0.6653780826353993	1	4
80229277	0.7012124541638367	1	4
80233294	0.4183907330509458	0	4
