# Supplementary material for: Combined morphology and radiomics of intravoxel incoherent movement as a predictive model for the pathologic complete response before neoadjuvant chemotherapy in patients with breast cancer
Source: Front Oncol. 2025 Feb 11;15:1452128. doi: 10.3389/fonc.2025.1452128 (PMC11850367; doi:10.3389/fonc.2025.1452128)
Supplement: Supplementary file 1 [file DataSheet1.zip › result/Mean/PCC/KW_1/LR/metrics.csv]

	Value
balance_train_Number	96
balance_train_PosNum	48
balance_train_NegNum	48
balance_train_AUC-PR	0.7594
balance_train_Cutoff	0.5951
balance_train_Acc	0.7292
balance_train_MCC	0.4620
balance_train_Sen	0.6667
balance_train_Spe	0.7917
balance_train_PPV	0.7619
balance_train_NPV	0.7037
balance_train_Youden Index	0.4583
balance_train_AUC	0.7695
balance_train_95% CIs	[0.6752-0.8639]
balance_train_Std	0.0481
train_Number	79
train_PosNum	31
train_NegNum	48
train_AUC-PR	0.6866
train_Cutoff	0.5951
train_Acc	0.7468
train_MCC	0.4691
train_Sen	0.6774
train_Spe	0.7917
train_PPV	0.6774
train_NPV	0.7917
train_Youden Index	0.4691
train_AUC	0.7782
train_95% CIs	[0.6732-0.8832]
train_Std	0.0536
test_Number	34
test_PosNum	13
test_NegNum	21
test_AUC-PR	0.6654
test_Cutoff	0.5742
test_Acc	0.7941
test_MCC	0.5548
test_Sen	0.6154
test_Spe	0.9048
test_PPV	0.8000
test_NPV	0.7917
test_Youden Index	0.5201
test_AUC	0.7033
test_95% CIs	[0.4983-0.9083]
test_Std	0.1046
cv_train_Number	384
cv_train_PosNum	192
cv_train_NegNum	192
cv_train_AUC-PR	0.7172
cv_train_Cutoff	0.4349
cv_train_Acc	0.7292
cv_train_MCC	0.4648
cv_train_Sen	0.8125
cv_train_Spe	0.6458
cv_train_PPV	0.6964
cv_train_NPV	0.7750
cv_train_Youden Index	0.4583
cv_train_AUC	0.7485
cv_train_95% CIs	[0.6993-0.7978]
cv_train_Std	0.0251
cv_val_Number	79
cv_val_PosNum	31
cv_val_NegNum	48
cv_val_AUC-PR	0.5801
cv_val_Cutoff	0.5602
cv_val_Acc	0.7089
cv_val_MCC	0.4197
cv_val_Sen	0.7419
cv_val_Spe	0.6875
cv_val_PPV	0.6053
cv_val_NPV	0.8049
cv_val_Youden Index	0.4294
cv_val_AUC	0.7147
cv_val_95% CIs	[0.6002-0.8292]
cv_val_Std	0.0584
