# Supplementary material for: Combined morphology and radiomics of intravoxel incoherent movement as a predictive model for the pathologic complete response before neoadjuvant chemotherapy in patients with breast cancer
Source: Front Oncol. 2025 Feb 11;15:1452128. doi: 10.3389/fonc.2025.1452128 (PMC11850367; doi:10.3389/fonc.2025.1452128)
Supplement: Supplementary file 1 [file DataSheet1.zip › result/Mean/PCC/KW_1/LR/test_prediction.csv]

	Pred	Label
19042580	0.5742140114726432	1
19077600	0.3228223733924724	1
19093539	0.17885783711319364	0
80000283	0.808703992320199	0
80004678	0.11367048624552102	1
80009106	0.14811064166729887	0
80010709	0.11106612432564979	1
80012179	0.5508587517636317	0
80021000	0.5246587554545936	1
80037329	0.06260814320557238	0
80038000	0.8112270195183388	1
80042826	0.15285935118140875	0
80051756	0.5190735048733708	0
80057626	0.7499230673886345	1
80068756	0.24312942390124126	0
80078349	0.10608207511671819	0
80080421	0.5332160864790916	0
80092946	0.7496643877193618	0
80097583	0.4005122100607526	0
80104275	0.5382014096960428	0
80105791	0.14570371914636754	0
80114730	0.6030105359766468	1
80140619	0.2806862387562159	1
80149265	0.5271916566874867	0
80169941	0.7961696142628977	1
80171546	0.5617865620865439	0
80173190	0.2911390098014481	0
80190897	0.3894838937434079	0
80203797	0.6583069579660213	1
80207873	0.4767040126625413	0
80213182	0.3034981954303007	0
80222796	0.3866196052493586	0
80228809	0.6537422167380663	1
80241177	0.8300523956283782	1
