# Supplementary material for: Combined morphology and radiomics of intravoxel incoherent movement as a predictive model for the pathologic complete response before neoadjuvant chemotherapy in patients with breast cancer
Source: Front Oncol. 2025 Feb 11;15:1452128. doi: 10.3389/fonc.2025.1452128 (PMC11850367; doi:10.3389/fonc.2025.1452128)
Supplement: Supplementary file 1 [file DataSheet1.zip › result/Mean/PCC/KW_1/LR/train_prediction.csv]

	Pred	Label
19067704	0.7025857986963637	0
19069633	0.2135340002430718	0
19072733	0.7353747259781888	0
19083879	0.6674729462872807	1
20003251	0.24782966224105044	0
20006852	0.7457710522732314	0
80002310	0.3675133943574302	1
80003646	0.7745659700683848	1
80004678R	0.1392713681986482	0
80006345	0.6539783283297518	0
80007650	0.6823157239425279	0
80011748	0.6626412618934332	1
80012514	0.25641344904083263	1
80019519	0.7557303423990882	1
80021328	0.806063721108971	1
80037192	0.07225555835267645	0
80037778	0.6968505138312745	1
80041118	0.7975246948382552	1
80041259	0.4016645882662316	0
80047015	0.24241575700374104	0
80052080	0.8232657665418754	1
80060141	0.5882620520765036	0
80067951	0.49324839665675213	1
80071941	0.3858429950394004	0
80072751	0.7274132887548435	0
80073694	0.2487439780187929	0
80079481	0.6442824667438848	0
80080841	0.164114668844678	0
80084424	0.6711690771518298	0
80090816	0.084020333894435	0
80094057	0.23968745214334242	0
80098156	0.33634691816750695	1
80105165	0.7416714869586144	0
80105165R	0.2056980181542719	0
80109123	0.11076262201855303	0
80112072	0.1532093634290728	0
80120249	0.4866730566064259	0
80120694	0.8965096881963437	1
80121198	0.6485122901179524	1
80124912	0.5432797962520916	0
80127191	0.5950849906047815	1
80128543	0.08468385202846196	0
80128699	0.2785355733410455	0
80129057	0.5252066639709605	0
80133270	0.3110677947627908	0
80137073	0.22748816175685185	1
80137343	0.7790433887533682	1
80137929	0.25392929895445704	0
80138021	0.32877979427257753	0
80141751	0.7334696656711882	1
80143781	0.1688225719884801	1
80148032	0.16614713809828188	0
80148931	0.6738875304607661	1
80153998	0.28976308993612315	0
80154680	0.23224075998247493	0
80158277	0.34217729961804105	0
80159400	0.7903774671521773	1
80159446	0.22713724425935725	0
80159676	0.4595442140570594	1
80162830	0.7617567934690974	1
80167868	0.6105605152982643	1
80169776	0.15064677061254517	0
80170716	0.3866310829261099	0
80172565	0.7560596573213881	1
80180361	0.2643570491761752	0
80186790	0.4965361691735521	0
80192958	0.2315159235256921	1
80192968	0.460895975308297	1
80198368	0.48683353017766595	1
80206770	0.7583579352410631	1
80212907	0.31571509719628704	0
80213308	0.09103410696764401	0
80213981	0.8587410099354933	0
80214255	0.48234120731255203	0
80216472	0.3503624678635392	0
80221957	0.47750304623329354	0
80226978	0.653298804893712	1
80229277	0.6893377497806269	1
80233294	0.4087252831284321	0
