# Supplementary material for: Combined morphology and radiomics of intravoxel incoherent movement as a predictive model for the pathologic complete response before neoadjuvant chemotherapy in patients with breast cancer
Source: Front Oncol. 2025 Feb 11;15:1452128. doi: 10.3389/fonc.2025.1452128 (PMC11850367; doi:10.3389/fonc.2025.1452128)
Supplement: Supplementary file 1 [file DataSheet1.zip › result/Mean/PCC/KW_2/LR/balance_train_prediction.csv]

	Pred	Label
19067704	0.40071028905559697	0
19069633	0.06365863103934473	0
19072733	0.4425344470274848	0
19083879	0.3601770362956453	1
20003251	0.07699099908231308	0
20006852	0.4566841151886264	0
80002310	0.5686432786508866	1
80003646	0.8960567734113728	1
80004678R	0.25453785980121924	0
80006345	0.8209210446789503	0
80007650	0.8399296026915105	0
80011748	0.826825772757336	1
80012514	0.43167182032383133	1
80019519	0.8852745167558436	1
80021328	0.9133545360629242	1
80037192	0.13620615126211508	0
80037778	0.8493435328788935	1
80041118	0.5343722411393474	1
80041259	0.6056015372465885	0
80047015	0.0748224857100855	0
80052080	0.9224246266434397	1
80060141	0.28214497093964325	0
80067951	0.6945400864819948	1
80071941	0.1416088484983665	0
80072751	0.8684251616357496	0
80073694	0.07735965092169242	0
80079481	0.33554859883885135	0
80080841	0.04604574722214705	0
80084424	0.3642534269936873	0
80090816	0.15785368423206467	0
80094057	0.40858592142184913	0
80098156	0.5329164570324917	1
80105165	0.8770066884222827	0
80105165R	0.35948165572756324	0
80109123	0.028978204559766563	0
80112072	0.27757541409515946	0
80120249	0.2030754343359883	0
80120694	0.9581654023050633	1
80121198	0.8171520583369025	1
80124912	0.24463060860758853	0
80127191	0.778475751998175	1
80128543	0.02133127453221282	0
80128699	0.089766489726233	0
80129057	0.23072649876224685	0
80133270	0.10423656581280209	0
80137073	0.3913049764806125	1
80137343	0.8985710188957513	1
80137929	0.42828683126864997	0
80138021	0.11254763481602048	0
80141751	0.8720947296680299	1
80143781	0.30273320851434876	1
80148032	0.04673487685176317	0
80148931	0.8343676579193385	1
80153998	0.09464790446171853	0
80154680	0.3980823308714819	0
80158277	0.5397508954349028	0
80159400	0.5228686702140743	1
80159446	0.06883319858612572	0
80159676	0.18509446056386908	1
80162830	0.8887606706808981	1
80167868	0.7900304969013385	1
80169776	0.2733809288213357	0
80170716	0.5896049748920874	0
80172565	0.8854659090084576	1
80180361	0.44239514467380986	0
80186790	0.6974805064484766	0
80192958	0.39705242417418696	1
80192968	0.6647099643672943	1
80198368	0.6887554357568849	1
80206770	0.47443228204858073	1
80212907	0.10638674177310936	0
80213308	0.023151829806318344	0
80213981	0.6448015441201047	0
80214255	0.2001256679115501	0
80216472	0.12311436587646853	0
80221957	0.6802280209749161	0
80226978	0.8204543273643113	1
80229277	0.844505521028889	1
80233294	0.15433542867266212	0
80120694	0.9581654023050633	1
80137073	0.3913049764806125	1
80159676	0.18509446056386908	1
19083879	0.3601770362956453	1
80011748	0.826825772757336	1
80198368	0.6887554357568849	1
80011748	0.826825772757336	1
80037778	0.8493435328788935	1
80052080	0.9224246266434397	1
80148931	0.8343676579193385	1
80159676	0.18509446056386908	1
80143781	0.30273320851434876	1
80012514	0.43167182032383133	1
80167868	0.7900304969013385	1
80021328	0.9133545360629242	1
80172565	0.8854659090084576	1
80172565	0.8854659090084576	1
