# Supplementary material for: Combined morphology and radiomics of intravoxel incoherent movement as a predictive model for the pathologic complete response before neoadjuvant chemotherapy in patients with breast cancer
Source: Front Oncol. 2025 Feb 11;15:1452128. doi: 10.3389/fonc.2025.1452128 (PMC11850367; doi:10.3389/fonc.2025.1452128)
Supplement: Supplementary file 1 [file DataSheet1.zip › result/Mean/PCC/KW_2/LR/cv_train_prediction.csv]

	Pred	Label	Group
80021328	0.9427429660591504	1	0
80037778	0.8914676524883274	1	0
80041118	0.5142592703101048	1	0
80047015	0.0526276966782072	0	0
80052080	0.9495541652754012	1	0
80060141	0.2434896416604098	0	0
80067951	0.7496657634990929	1	0
80071941	0.1092610054921518	0	0
80072751	0.9072905858399432	0	0
80073694	0.0546635600143855	0	0
80079481	0.2983596730762902	0	0
80080841	0.0303556328617411	0	0
80084424	0.3285303087745706	0	0
80090816	0.1575761258057931	0	0
80094057	0.4435258169074295	0	0
80098156	0.5819016323502492	1	0
80105165	0.914265377139634	0	0
80105165R	0.38751505180135	0	0
80109123	0.0180174495248185	0	0
80112072	0.2934255916558905	0	0
80120249	0.1658736441145691	0	0
80120694	0.974998995057097	1	0
80121198	0.8638570816932392	1	0
80124912	0.2060699718631521	0	0
80127191	0.8292912403695326	1	0
80128543	0.012775313366164	0	0
80128699	0.0647660561963485	0	0
80129057	0.1924653625783492	0	0
80133270	0.076835519903244	0	0
80137073	0.4238745604547744	1	0
80137343	0.9313785505731524	1	0
80137929	0.4658303085948999	0	0
80138021	0.0838969632095254	0	0
80141751	0.9102841304474834	1	0
80143781	0.3223456662272613	1	0
80148032	0.0308693016892059	0	0
80148931	0.8787608879201025	1	0
80153998	0.0688044787112465	0	0
80154680	0.4315903714190563	0	0
80158277	0.5893124370418578	0	0
80159400	0.5014379325492512	1	0
80159446	0.0478647093075805	0	0
80159676	0.1489359611916459	1	0
80162830	0.9236688081886396	1	0
80167868	0.8397689975182505	1	0
80169776	0.2886074518718047	0	0
80170716	0.6426045027313196	0	0
80172565	0.9210508351818696	1	0
80180361	0.4817298385930356	0	0
80186790	0.7525526667465783	0	0
80192958	0.4304185646777215	1	0
80192968	0.7200103711940254	1	0
80198368	0.7439670533975132	1	0
80206770	0.4477648464682319	1	0
80212907	0.0786536677045117	0	0
80213308	0.014004012498886	0	0
80213981	0.6379777431705174	0	0
80214255	0.1630751912748327	0	0
80216472	0.0930023871741847	0	0
80221957	0.7355201360493788	0	0
80226978	0.8667398066220131	1	0
80229277	0.8873896833648985	1	0
80233294	0.1206715922483266	0	0
80143781	0.3223456662272613	1	0
80159676	0.1489359611916459	1	0
80198368	0.7439670533975132	1	0
80021328	0.9427429660591504	1	0
80052080	0.9495541652754012	1	0
80052080	0.9495541652754012	1	0
80121198	0.8638570816932392	1	0
80137073	0.4238745604547744	1	0
80192958	0.4304185646777215	1	0
80198368	0.7439670533975132	1	0
80172565	0.9210508351818696	1	0
80067951	0.7496657634990929	1	0
80226978	0.8667398066220131	1	0
19067704	0.3825283971230872	0	1
19069633	0.0719305287313298	0	1
19072733	0.4199997084282833	0	1
19083879	0.3463077299224333	1	1
20003251	0.0853749630189382	0	1
20006852	0.4327160117624726	0	1
80002310	0.6070814352299797	1	1
80003646	0.8949712999850118	1	1
80004678R	0.311466729572865	0	1
80006345	0.8275396218880616	0	1
80007650	0.8443737693090101	0	1
80011748	0.8327569314523122	1	1
80012514	0.4834369846016678	1	1
80019519	0.8851170320771855	1	1
80037192	0.1830534330162503	0	1
80041259	0.6396316273240454	0	1
80105165	0.8776109645795328	0	1
80105165R	0.4154671018931644	0	1
80109123	0.035363314827342	0	1
80112072	0.3349359753077052	0	1
80120249	0.2048914820784969	0	1
80120694	0.9539576314408216	1	1
80121198	0.8242145194900378	1	1
80124912	0.2426842268177391	0	1
80127191	0.7902786702337087	1	1
80128543	0.0268104425204102	0	1
80128699	0.0980403135642118	0	1
80129057	0.2300883390361569	0	1
80133270	0.1121738800677445	0	1
80137073	0.4457290288975735	1	1
80137343	0.8972808740867713	1	1
80137929	0.4803016109474441	0	1
80138021	0.1202044904035547	0	1
80141751	0.8731701372117073	1	1
80143781	0.3601241878722699	1	1
80148032	0.054438676598279	0	1
80148931	0.8394361117707464	1	1
80153998	0.102831403451232	0	1
80154680	0.4521103655322764	0	1
80158277	0.5814415446954375	0	1
80159400	0.4926002314165088	1	1
80159446	0.0771792149546487	0	1
80159676	0.1883774911239673	1	1
80162830	0.8882946173846868	1	1
80167868	0.8003867765212017	1	1
80169776	0.3306927898875847	0	1
80170716	0.6255733494736221	0	1
80172565	0.8852912820914985	1	1
80180361	0.4933394399345027	0	1
80186790	0.719778316243733	0	1
80192958	0.4511420079250283	1	1
80192968	0.6912742928796844	1	1
80198368	0.7121936182912936	1	1
80206770	0.4487033905376285	1	1
80212907	0.1142571893893493	0	1
80213308	0.0288709313059688	0	1
80213981	0.6057163128254689	0	1
80214255	0.2021900564926137	0	1
80216472	0.1303342610224527	0	1
80221957	0.7047782531542718	0	1
80226978	0.8271276613987365	1	1
80229277	0.8484442595576319	1	1
80233294	0.1598252126744531	0	1
80143781	0.3601241878722699	1	1
80159676	0.1883774911239673	1	1
80198368	0.7121936182912936	1	1
19083879	0.3463077299224333	1	1
80011748	0.8327569314523122	1	1
80011748	0.8327569314523122	1	1
80121198	0.8242145194900378	1	1
80137073	0.4457290288975735	1	1
80192958	0.4511420079250283	1	1
80198368	0.7121936182912936	1	1
80172565	0.8852912820914985	1	1
80012514	0.4834369846016678	1	1
80226978	0.8271276613987365	1	1
19067704	0.3913654404386748	0	2
19069633	0.0631214377924836	0	2
19072733	0.4323655539240014	0	2
19083879	0.3517386349007649	1	2
20003251	0.0761612908071944	0	2
20006852	0.4462648823691046	0	2
80002310	0.5725807242174976	1	2
80003646	0.8952538162627542	1	2
80004678R	0.2610066517729517	0	2
80006345	0.820877326337853	0	2
80007650	0.8396508689913283	0	2
80011748	0.8267066359598808	1	2
80012514	0.4373997043125269	1	2
80019519	0.8845477062077876	1	2
80021328	0.9124614087279862	1	2
80037192	0.1414612523865027	0	2
80037778	0.8489574427163266	1	2
80041118	0.5228694296695533	1	2
80041259	0.6089563782157215	0	2
80047015	0.0740421059161302	0	2
80052080	0.9215026116443488	1	2
80060141	0.2756908413550115	0	2
80067951	0.6964273654124243	1	2
80071941	0.1391124549926239	0	2
80072751	0.8678431030467375	0	2
80073694	0.0765214950588612	0	2
80079481	0.3277061036538708	0	2
80080841	0.0458463240119249	0	2
80084424	0.3557195127526429	0	2
80090816	0.1634748992457208	0	2
80094057	0.4145328171434336	0	2
80098156	0.5373861332027318	1	2
80137929	0.4340486553941823	0	2
80138021	0.1108375382601862	0	2
80143781	0.3092432461261624	1	2
80148032	0.0465235383817844	0	2
80148931	0.8341552947235329	1	2
80153998	0.0933958299551104	0	2
80154680	0.4041188073335766	0	2
80158277	0.5441215740439601	0	2
80159400	0.5114930515375877	1	2
80159446	0.0681856522254379	0	2
80159676	0.1813695988337526	1	2
80162830	0.8880077237412104	1	2
80167868	0.7904111657053124	1	2
80169776	0.2798917483842255	0	2
80170716	0.593215297097121	0	2
80172565	0.8847376274617237	1	2
80180361	0.4480115515248009	0	2
80186790	0.6993191046985076	0	2
80192958	0.403097329888011	1	2
80192968	0.6670930227809005	1	2
80198368	0.6907386388077744	1	2
80206770	0.4637208997466502	1	2
80212907	0.1048370920356555	0	2
80213308	0.0232604521185754	0	2
80213981	0.63276077865273	0	2
80214255	0.1959709568355506	0	2
80216472	0.1211233759106045	0	2
80221957	0.6823529069534877	0	2
80226978	0.8204166568484884	1	2
80229277	0.8441737940306595	1	2
80233294	0.1514837465787283	0	2
80143781	0.3092432461261624	1	2
80159676	0.1813695988337526	1	2
80198368	0.6907386388077744	1	2
19083879	0.3517386349007649	1	2
80011748	0.8267066359598808	1	2
80011748	0.8267066359598808	1	2
80037778	0.8489574427163266	1	2
80052080	0.9215026116443488	1	2
80192958	0.403097329888011	1	2
80198368	0.6907386388077744	1	2
80172565	0.8847376274617237	1	2
80012514	0.4373997043125269	1	2
80226978	0.8204166568484884	1	2
19067704	0.3289731768992537	0	3
19069633	0.0442385727383326	0	3
19072733	0.3692018073649113	0	3
19083879	0.291005903762698	1	3
20003251	0.0540753667216679	0	3
20006852	0.3830542393886555	0	3
80002310	0.6064559535999487	1	3
80003646	0.914603374942774	1	3
80004678R	0.2764286829455324	0	3
80006345	0.8480182697301559	0	3
80007650	0.8651369416052327	0	3
80011748	0.8533545599154693	1	3
80012514	0.4658546994644358	1	3
80019519	0.9052343570211376	1	3
80021328	0.9294878057611032	1	3
80037192	0.1468011062653475	0	3
80037778	0.8735493357530981	1	3
80041118	0.4613026352856934	1	3
80041259	0.6433488810150954	0	3
80047015	0.0524656971830331	0	3
80052080	0.9372158491273436	1	3
80060141	0.2207319587853587	0	3
80067951	0.7301201259934174	1	3
80071941	0.1036132272774388	0	3
80072751	0.8904620381441014	0	3
80073694	0.0543493805663502	0	3
80079481	0.2684256430390742	0	3
80080841	0.0314757613242645	0	3
80084424	0.2947789255112377	0	3
80090816	0.1705933806615075	0	3
80094057	0.4416054610436017	0	3
80098156	0.570353223946106	1	3
80105165	0.8980052628728239	0	3
80105165R	0.3895536288754787	0	3
80109123	0.0193984148114706	0	3
80112072	0.3014539842403249	0	3
80120249	0.1533199202733609	0	3
80120694	0.9670740228696164	1	3
80121198	0.844603486961149	1	3
80124912	0.1882691488895582	0	3
80127191	0.8091855932802973	1	3
80128543	0.0141000053679488	0	3
80128699	0.0636320124315038	0	3
80129057	0.1764565465400038	0	3
80133270	0.0746025291449761	0	3
80137073	0.4233587191602416	1	3
80137343	0.9167782515485652	1	3
80141751	0.8936925057521956	1	3
80180361	0.47706755750322	0	3
80186790	0.732938022230946	0	3
80192958	0.4294362173265666	1	3
80192968	0.7013447956159543	1	3
80198368	0.724566706462152	1	3
80206770	0.4006032991740271	1	3
80212907	0.076245529210027	0	3
80213308	0.015354068698931	0	3
80213981	0.578917825555016	0	3
80214255	0.1508798103657195	0	3
80216472	0.0891377194946491	0	3
80221957	0.7163566038574993	0	3
80226978	0.8475957769464194	1	3
80229277	0.869231564942007	1	3
80233294	0.1137057929896705	0	3
80120694	0.9670740228696164	1	3
80137073	0.4233587191602416	1	3
80206770	0.4006032991740271	1	3
19083879	0.291005903762698	1	3
80011748	0.8533545599154693	1	3
80011748	0.8533545599154693	1	3
80037778	0.8735493357530981	1	3
80052080	0.9372158491273436	1	3
80192968	0.7013447956159543	1	3
80206770	0.4006032991740271	1	3
80192958	0.4294362173265666	1	3
80012514	0.4658546994644358	1	3
80229277	0.869231564942007	1	3
80021328	0.9294878057611032	1	3
80120694	0.9670740228696164	1	3
19067704	0.43328293956907393	0	4
19069633	0.07249641888102702	0	4
19072733	0.4757055867591945	0	4
19083879	0.3917055998443934	1	4
20003251	0.08746783875236419	0	4
20006852	0.4899495840971564	0	4
80002310	0.5727126132925329	1	4
80003646	0.8971814597024027	1	4
80004678R	0.25831867521207835	0	4
80006345	0.822917316380762	0	4
80007650	0.8417119253436092	0	4
80011748	0.8287561859826149	1	4
80012514	0.43607427656278136	1	4
80019519	0.8865276616213398	1	4
80021328	0.914272387552535	1	4
80037192	0.13877594212932626	0	4
80037778	0.8510179416210641	1	4
80041118	0.5672048020741655	1	4
80041259	0.6094750730977404	0	4
80047015	0.08503715483752963	0	4
80052080	0.9232341248420928	1	4
80060141	0.3103372820166736	0	4
80067951	0.6977784689564746	1	4
80071941	0.15914301298599035	0	4
80072751	0.8698774510992258	0	4
80073694	0.08788089092288028	0	4
80079481	0.3662151147675175	0	4
80080841	0.05261630276904021	0	4
80084424	0.39590795857009375	0	4
80090816	0.16070030435687713	0	4
80094057	0.41297876270341993	0	4
80098156	0.5371340424576585	1	4
80105165	0.8783578439970696	0	4
80105165R	0.3637858227977584	0	4
80109123	0.03323484407995809	0	4
80112072	0.2815122650345671	0	4
80120249	0.2260333894533296	0	4
80120694	0.9585566513819154	1	4
80121198	0.81919006811064	1	4
80124912	0.2705779262644106	0	4
80127191	0.7809272509290518	1	4
80128543	0.02451088189699574	0	4
80128699	0.10175359522869251	0	4
80129057	0.2557330852302556	0	4
80133270	0.11786464589967278	0	4
80137073	0.3956773573089739	1	4
80137343	0.8996656757074042	1	4
80137929	0.43268912814304583	0	4
80138021	0.1270853807154567	0	4
80141751	0.873503855133946	1	4
80143781	0.3068133528369832	1	4
80148032	0.05339638741446521	0	4
80148931	0.8362131528474083	1	4
80153998	0.10719677425996099	0	4
80154680	0.4024641066681176	0	4
80158277	0.5439433285995181	0	4
80159400	0.555865331760431	1	4
80159446	0.07831487985208901	0	4
80159676	0.206591428879961	1	4
80162830	0.8899723495886579	1	4
80167868	0.7923614437175635	1	4
80169776	0.2772911611057012	0	4
80170716	0.5935684247484909	0	4
80172565	0.8867167793109587	1	4
80120694	0.9585566513819154	1	4
80137073	0.3956773573089739	1	4
80159676	0.206591428879961	1	4
19083879	0.3917055998443934	1	4
80011748	0.8287561859826149	1	4
80011748	0.8287561859826149	1	4
80037778	0.8510179416210641	1	4
80052080	0.9232341248420928	1	4
80148931	0.8362131528474083	1	4
80159676	0.206591428879961	1	4
80143781	0.3068133528369832	1	4
80012514	0.43607427656278136	1	4
80167868	0.7923614437175635	1	4
80021328	0.914272387552535	1	4
