# Supplementary material for: Combined morphology and radiomics of intravoxel incoherent movement as a predictive model for the pathologic complete response before neoadjuvant chemotherapy in patients with breast cancer
Source: Front Oncol. 2025 Feb 11;15:1452128. doi: 10.3389/fonc.2025.1452128 (PMC11850367; doi:10.3389/fonc.2025.1452128)
Supplement: Supplementary file 1 [file DataSheet1.zip › result/Mean/PCC/KW_2/LR/cv_val_prediction.csv]

	Pred	Label	Group
19067704	0.3674378945512944	0	0
19069633	0.0438002594615982	0	0
19072733	0.4127719753931073	0	0
19083879	0.3242195330063043	1	0
20003251	0.0543670916689097	0	0
20006852	0.4282544720271311	0	0
80002310	0.6203674425944029	1	0
80003646	0.9294150618477796	1	0
80004678R	0.2669871742638868	0	0
80006345	0.8671463254017885	0	0
80007650	0.8835087815599733	0	0
80011748	0.8722699470136542	1	0
80012514	0.4696509290917027	1	0
80019519	0.9208983234966454	1	0
80037192	0.1337181904604627	0	0
80041259	0.6593977009135914	0	0
80021328	0.9109631882129016	1	1
80037778	0.8527564505277642	1	1
80041118	0.5030945611204835	1	1
80047015	0.0832052266066425	0	1
80052080	0.919456246165306	1	1
80060141	0.2764837036302041	0	1
80067951	0.7172224320903934	1	1
80071941	0.1478752086780855	0	1
80072751	0.8698609361791719	0	1
80073694	0.0857432123114918	0	1
80079481	0.3243051359400482	0	1
80080841	0.0537141246617921	0	1
80084424	0.3499488762504406	0	1
80090816	0.2077406221139135	0	1
80094057	0.4619588338526229	0	1
80098156	0.575347653135541	1	1
80105165	0.8763472539701618	0	2
80105165R	0.3657880080087851	0	2
80109123	0.0290279209223637	0	2
80112072	0.2840909263093976	0	2
80120249	0.1988363660456948	0	2
80120694	0.9572981215916558	1	2
80121198	0.8171575299284511	1	2
80124912	0.2392116642923885	0	2
80127191	0.7790259660938933	1	2
80128543	0.0214546255574383	0	2
80128699	0.0886345338157271	0	2
80129057	0.2256997144531169	0	2
80133270	0.1027422624723959	0	2
80137073	0.397395734050588	1	2
80137343	0.8977523765634107	1	2
80141751	0.871478700208735	1	2
80137929	0.4623084124106796	0	3
80138021	0.0809712318427066	0	3
80143781	0.328667916686502	1	3
80148032	0.031969770124996	0	3
80148931	0.8601460909580727	1	3
80153998	0.0673158535350871	0	3
80154680	0.430524342620956	0	3
80158277	0.5772921341221302	0	3
80159400	0.4494818131785732	1	3
80159446	0.048039320131598	0	3
80159676	0.1385303816273407	1	3
80162830	0.908270948990714	1	3
80167868	0.8198373303191246	1	3
80169776	0.2969047276007266	0	3
80170716	0.6274384953990534	0	3
80172565	0.9054012481169732	1	3
80180361	0.44679530466842293	0	4
80186790	0.7006942022747247	0	4
80192958	0.40143288675417516	1	4
80192968	0.668185917829316	1	4
80198368	0.6920417299268282	1	4
80206770	0.5077398034257257	1	4
80212907	0.12025244456662877	0	4
80213308	0.026590263976730175	0	4
80213981	0.674349236449603	0	4
80214255	0.22285096225417228	0	4
80216472	0.1387745559830541	0	4
80221957	0.683583343933785	0	4
80226978	0.8224557803676702	1	4
80229277	0.846235539567814	1	4
80233294	0.17309312994178605	0	4
