# Supplementary material for: Combined morphology and radiomics of intravoxel incoherent movement as a predictive model for the pathologic complete response before neoadjuvant chemotherapy in patients with breast cancer
Source: Front Oncol. 2025 Feb 11;15:1452128. doi: 10.3389/fonc.2025.1452128 (PMC11850367; doi:10.3389/fonc.2025.1452128)
Supplement: Supplementary file 1 [file DataSheet1.zip › result/Mean/PCC/KW_2/LR/LR_intercept.csv]

	value
intercept	-0.05876276628306851
