# Supplementary material for: Combined morphology and radiomics of intravoxel incoherent movement as a predictive model for the pathologic complete response before neoadjuvant chemotherapy in patients with breast cancer
Source: Front Oncol. 2025 Feb 11;15:1452128. doi: 10.3389/fonc.2025.1452128 (PMC11850367; doi:10.3389/fonc.2025.1452128)
Supplement: Supplementary file 1 [file DataSheet1.zip › result/Mean/PCC/KW_2/LR/metrics.csv]

	Value
balance_train_Number	96
balance_train_PosNum	48
balance_train_NegNum	48
balance_train_AUC-PR	0.8477
balance_train_Cutoff	0.4744
balance_train_Acc	0.7708
balance_train_MCC	0.5421
balance_train_Sen	0.7500
balance_train_Spe	0.7917
balance_train_PPV	0.7826
balance_train_NPV	0.7600
balance_train_Youden Index	0.5417
balance_train_AUC	0.8485
balance_train_95% CIs	[0.7737-0.9233]
balance_train_Std	0.0382
train_Number	79
train_PosNum	31
train_NegNum	48
train_AUC-PR	0.7982
train_Cutoff	0.4744
train_Acc	0.7975
train_MCC	0.5879
train_Sen	0.8065
train_Spe	0.7917
train_PPV	0.7143
train_NPV	0.8636
train_Youden Index	0.5981
train_AUC	0.8622
train_95% CIs	[0.7838-0.9407]
train_Std	0.0400
test_Number	34
test_PosNum	13
test_NegNum	21
test_AUC-PR	0.8544
test_Cutoff	0.7220
test_Acc	0.8529
test_MCC	0.7050
test_Sen	0.6154
test_Spe	1.0000
test_PPV	1.0000
test_NPV	0.8077
test_Youden Index	0.6154
test_AUC	0.8608
test_95% CIs	[0.7230-0.9987]
test_Std	0.0703
cv_train_Number	384
cv_train_PosNum	192
cv_train_NegNum	192
cv_train_AUC-PR	0.8377
cv_train_Cutoff	0.3917
cv_train_Acc	0.7708
cv_train_MCC	0.5551
cv_train_Sen	0.8802
cv_train_Spe	0.6615
cv_train_PPV	0.7222
cv_train_NPV	0.8467
cv_train_Youden Index	0.5417
cv_train_AUC	0.8502
cv_train_95% CIs	[0.8129-0.8874]
cv_train_Std	0.0190
cv_val_Number	79
cv_val_PosNum	31
cv_val_NegNum	48
cv_val_AUC-PR	0.7887
cv_val_Cutoff	0.4697
cv_val_Acc	0.7975
cv_val_MCC	0.5879
cv_val_Sen	0.8065
cv_val_Spe	0.7917
cv_val_PPV	0.7143
cv_val_NPV	0.8636
cv_val_Youden Index	0.5981
cv_val_AUC	0.8575
cv_val_95% CIs	[0.7763-0.9387]
cv_val_Std	0.0414
