# Supplementary material for: Combined morphology and radiomics of intravoxel incoherent movement as a predictive model for the pathologic complete response before neoadjuvant chemotherapy in patients with breast cancer
Source: Front Oncol. 2025 Feb 11;15:1452128. doi: 10.3389/fonc.2025.1452128 (PMC11850367; doi:10.3389/fonc.2025.1452128)
Supplement: Supplementary file 1 [file DataSheet1.zip › result/Mean/PCC/KW_2/LR/test_prediction.csv]

	Pred	Label
19042580	0.7624166789486062	1
19077600	0.5167872197170819	1
19093539	0.3185448164729235	0
80000283	0.5529081630511187	0
80004678	0.21079323875714226	1
80009106	0.04072101601637835	0
80010709	0.20623980368387987	1
80012179	0.2506521002889445	0
80021000	0.7219742953561105	1
80037329	0.11820622410649692	0
80038000	0.9161045650556325	1
80042826	0.27700359970478877	0
80051756	0.22614868670504898	0
80057626	0.8818823952494524	1
80068756	0.07510694050402655	0
80078349	0.19747310729396175	0
80080421	0.23681080583714886	0
80092946	0.46210031117450084	0
80097583	0.14969190551067213	0
80104275	0.2406598375094755	0
80105791	0.039935636503783824	0
80114730	0.29543364572494096	1
80140619	0.463963472690019	1
80149265	0.23222308891636465	0
80169941	0.9080180782186631	1
80171546	0.2595411823643733	0
80173190	0.47744167134084775	0
80190897	0.5926730092380912	0
80203797	0.823881931044744	1
80207873	0.19633258438546855	0
80213182	0.49305558282416634	0
80222796	0.14203015101942562	0
80228809	0.8207589348974959	1
80241177	0.9259311873676522	1
