# Supplementary material for: Combined morphology and radiomics of intravoxel incoherent movement as a predictive model for the pathologic complete response before neoadjuvant chemotherapy in patients with breast cancer
Source: Front Oncol. 2025 Feb 11;15:1452128. doi: 10.3389/fonc.2025.1452128 (PMC11850367; doi:10.3389/fonc.2025.1452128)
Supplement: Supplementary file 1 [file DataSheet1.zip › result/pipeline_info.csv]

Version	0.5.5
CrossValidation	5-Fold
Balance	UpSampling
Normalizer	Zscore	Mean
DimensionReduction	PCC
FeatureSelector	KW
FeatureNumber	1	2
Classifier	LR
