# Supplementary material for: Combined morphology and radiomics of intravoxel incoherent movement as a predictive model for the pathologic complete response before neoadjuvant chemotherapy in patients with breast cancer
Source: Front Oncol. 2025 Feb 11;15:1452128. doi: 10.3389/fonc.2025.1452128 (PMC11850367; doi:10.3389/fonc.2025.1452128)
Supplement: Supplementary file 1 [file DataSheet1.zip › result/test_results.csv]

	Number	PosNum	NegNum	AUC	95% CIs	Std	AUC-PR	Cutoff	MCC	Acc	Youden Index	Sen	Spe	PPV	NPV
Zscore_PCC_KW_1_LR	34	13	21	0.7033	[0.4983-0.9083]	0.1046	0.6654	0.5858	0.5548	0.7941	0.5201	0.6154	0.9048	0.8000	0.7917
Zscore_PCC_KW_2_LR	34	13	21	0.8608	[0.7230-0.9987]	0.0703	0.8544	0.7332	0.7050	0.8529	0.6154	0.6154	1.0000	1.0000	0.8077
Mean_PCC_KW_1_LR	34	13	21	0.7033	[0.4983-0.9083]	0.1046	0.6654	0.5742	0.5548	0.7941	0.5201	0.6154	0.9048	0.8000	0.7917
Mean_PCC_KW_2_LR	34	13	21	0.8608	[0.7230-0.9987]	0.0703	0.8544	0.7220	0.7050	0.8529	0.6154	0.6154	1.0000	1.0000	0.8077
