# Supplementary material for: Combined morphology and radiomics of intravoxel incoherent movement as a predictive model for the pathologic complete response before neoadjuvant chemotherapy in patients with breast cancer
Source: Front Oncol. 2025 Feb 11;15:1452128. doi: 10.3389/fonc.2025.1452128 (PMC11850367; doi:10.3389/fonc.2025.1452128)
Supplement: Supplementary file 1 [file DataSheet1.zip › result/train_results.csv]

	Number	PosNum	NegNum	AUC	95% CIs	Std	AUC-PR	Cutoff	MCC	Acc	Youden Index	Sen	Spe	PPV	NPV
Zscore_PCC_KW_1_LR	79	31	48	0.7782	[0.6732-0.8832]	0.0536	0.6866	0.6061	0.4691	0.7468	0.4691	0.6774	0.7917	0.6774	0.7917
Zscore_PCC_KW_2_LR	79	31	48	0.8636	[0.7855-0.9416]	0.0398	0.7992	0.4726	0.5879	0.7975	0.5981	0.8065	0.7917	0.7143	0.8636
Mean_PCC_KW_1_LR	79	31	48	0.7782	[0.6732-0.8832]	0.0536	0.6866	0.5951	0.4691	0.7468	0.4691	0.6774	0.7917	0.6774	0.7917
Mean_PCC_KW_2_LR	79	31	48	0.8622	[0.7838-0.9407]	0.0400	0.7982	0.4744	0.5879	0.7975	0.5981	0.8065	0.7917	0.7143	0.8636
