# Supplementary material for: Combined morphology and radiomics of intravoxel incoherent movement as a predictive model for the pathologic complete response before neoadjuvant chemotherapy in patients with breast cancer
Source: Front Oncol. 2025 Feb 11;15:1452128. doi: 10.3389/fonc.2025.1452128 (PMC11850367; doi:10.3389/fonc.2025.1452128)
Supplement: Supplementary file 1 [file DataSheet1.zip › result/UpSampling_features.csv]

	label	Pred	feature
19067704	0.0	0.600410281	0.0
19069633	0.0	0.371014905	0.0
19072733	0.0	0.61763286	0.0
19083879	1.0	0.583141003	0.0
19083879	1.0	0.583141003	0.0
20003251	0.0	0.391536079	0.0
20006852	0.0	0.623371255	0.0
80002310	1.0	0.451691993	1.0
80003646	1.0	0.640134507	1.0
80004678R	0.0	0.316131081	1.0
80006345	0.0	0.57675719	1.0
80007650	0.0	0.590314985	1.0
80011748	1.0	0.580841027	1.0
80011748	1.0	0.580841027	1.0
80011748	1.0	0.580841027	1.0
80012514	1.0	0.396363546	1.0
80012514	1.0	0.396363546	1.0
80019519	1.0	0.629015326	1.0
80021328	1.0	0.660319085	1.0
80021328	1.0	0.660319085	1.0
80037192	0.0	0.238599205	1.0
80037778	1.0	0.597515861	1.0
80037778	1.0	0.597515861	1.0
80041118	1.0	0.654620952	0.0
80041259	0.0	0.466999739	1.0
80047015	0.0	0.388433568	0.0
80052080	1.0	0.672406938	1.0
80052080	1.0	0.672406938	1.0
80060141	0.0	0.547089964	0.0
80067951	1.0	0.506394464	1.0
80071941	0.0	0.459971114	0.0
80072751	0.0	0.613335541	1.0
80073694	0.0	0.392055524	0.0
80079481	0.0	0.572243016	0.0
80080841	0.0	0.336641294	0.0
80084424	0.0	0.584911758	0.0
80090816	0.0	0.255947757	1.0
80094057	0.0	0.386852236	1.0
80098156	1.0	0.437195205	1.0
80105165	0.0	0.62109054	1.0
80105165R	0.0	0.365999334	1.0
80109123	0.0	0.288390244	0.0
80112072	0.0	0.327975905	1.0
80120249	0.0	0.503604437	0.0
80120694	1.0	0.738190893	1.0
80120694	1.0	0.738190893	1.0
80121198	1.0	0.574205291	1.0
80124912	0.0	0.527660988	0.0
80127191	1.0	0.550084562	1.0
80128543	0.0	0.256858675	0.0
80128699	0.0	0.408340898	0.0
80129057	0.0	0.519958475	0.0
80133270	0.0	0.424946524	0.0
80137073	1.0	0.379625393	1.0
80137073	1.0	0.379625393	1.0
80137343	1.0	0.642872871	1.0
80137929	0.0	0.394977617	1.0
80138021	0.0	0.433580197	0.0
80141751	1.0	0.61659719	1.0
80143781	1.0	0.340239171	1.0
80143781	1.0	0.340239171	1.0
80148032	0.0	0.338204552	0.0
80148931	1.0	0.586220603	1.0
80148931	1.0	0.586220603	1.0
80153998	0.0	0.414194274	0.0
80154680	0.0	0.382472168	1.0
80158277	0.0	0.439953173	1.0
80159400	1.0	0.649988003	0.0
80159446	0.0	0.379413544	0.0
80159676	1.0	0.492061768	0.0
80159676	1.0	0.492061768	0.0
80159676	1.0	0.492061768	0.0
80162830	1.0	0.632506361	1.0
80167868	1.0	0.556938857	1.0
80167868	1.0	0.556938857	1.0
80169776	0.0	0.325866954	1.0
80170716	0.0	0.460323622	1.0
80172565	1.0	0.62920457	1.0
80172565	1.0	0.62920457	1.0
80172565	1.0	0.62920457	1.0
80180361	0.0	0.40073746	1.0
80186790	0.0	0.507789089	1.0
80192958	1.0	0.38204065	1.0
80192968	1.0	0.492638756	1.0
80198368	1.0	0.503672548	1.0
80198368	1.0	0.503672548	1.0
80206770	1.0	0.630530148	0.0
80212907	0.0	0.42723665	0.0
80213308	0.0	0.265264194	0.0
80213981	0.0	0.700637709	0.0
80214255	0.0	0.501765351	0.0
80216472	0.0	0.443787405	0.0
80221957	0.0	0.499709965	1.0
80226978	1.0	0.576438927	1.0
80229277	1.0	0.593770726	1.0
80233294	0.0	0.470106202	0.0
