# Supplementary material for: Combined morphology and radiomics of intravoxel incoherent movement as a predictive model for the pathologic complete response before neoadjuvant chemotherapy in patients with breast cancer
Source: Front Oncol. 2025 Feb 11;15:1452128. doi: 10.3389/fonc.2025.1452128 (PMC11850367; doi:10.3389/fonc.2025.1452128)
Supplement: Supplementary file 1 [file DataSheet1.zip › result/Zscore/PCC/KW_1/KW_balance_train_feature.csv]

	label	Pred
19067704	0.0	0.8209122737596808
19069633	0.0	-1.0856623378161554
19072733	0.0	0.9640543563937221
19083879	1.0	0.6773820615593916
19083879	1.0	0.6773820615593916
20003251	0.0	-0.9151046307238813
20006852	0.0	1.0117478993454938
80002310	1.0	-0.41513056686768807
80003646	1.0	1.1510723758364574
80004678R	0.0	-1.541818461140091
80006345	0.0	0.624324253668583
80007650	0.0	0.7370072038948761
80011748	1.0	0.6582662627787138
80011748	1.0	0.6582662627787138
80011748	1.0	0.6582662627787138
80012514	1.0	-0.8749820869267464
80012514	1.0	-0.8749820869267464
80019519	1.0	1.0586574868976482
80021328	1.0	1.3188325313862899
80021328	1.0	1.3188325313862899
80037192	0.0	-2.186209420308535
80037778	1.0	0.796855870429051
80037778	1.0	0.796855870429051
80041118	1.0	1.271473618139571
80041259	0.0	-0.287903242616603
80047015	0.0	-0.9408905415294012
80052080	1.0	1.4192983473941096
80052080	1.0	1.4192983473941096
80060141	0.0	0.377750931774411
80067951	1.0	0.03951827661668706
80071941	0.0	-0.3463202787964745
80072751	0.0	0.928338033571058
80073694	0.0	-0.9107873656317111
80079481	0.0	0.5868055831063843
80080841	0.0	-1.3713518542464427
80084424	0.0	0.6920993439440234
80090816	0.0	-2.042020337827626
80094057	0.0	-0.9540334718545199
80098156	1.0	-0.5356177729838101
80105165	0.0	0.9927921845832213
80105165R	0.0	-1.1273482710633713
80109123	0.0	-1.7723809792270446
80112072	0.0	-1.443372532931912
80120249	0.0	0.01632951520150037
80120694	1.0	1.9660487686059447
80120694	1.0	1.9660487686059447
80121198	1.0	0.6031146463541535
80124912	0.0	0.21627081383813618
80127191	1.0	0.4026399448758599
80128543	0.0	-2.034449421786025
80128699	0.0	-0.7754346782766824
80129057	0.0	0.1522528899060824
80133270	0.0	-0.6374202793250507
80137073	1.0	-1.0140979580089602
80137073	1.0	-1.0140979580089602
80137343	1.0	1.1738317503743878
80137929	0.0	-0.8865009635968965
80138021	0.0	-0.5656632019441719
80141751	1.0	0.9554465886069353
80143781	1.0	-1.3414488062278431
80143781	1.0	-1.3414488062278431
80148032	0.0	-1.3583591424223698
80148931	1.0	0.7029775520884111
80148931	1.0	0.7029775520884111
80153998	0.0	-0.7267854933270815
80154680	0.0	-0.9904375467377721
80158277	0.0	-0.5126954636503448
80159400	1.0	1.23296777249373
80159446	0.0	-1.015858699362734
80159676	1.0	-0.07960511107110353
80159676	1.0	-0.07960511107110353
80159676	1.0	-0.07960511107110353
80162830	1.0	1.087672538618319
80167868	1.0	0.4596080715012685
80167868	1.0	0.4596080715012685
80169776	0.0	-1.460900664944728
80170716	0.0	-0.34339047779134296
80172565	1.0	1.0602303512338196
80172565	1.0	1.0602303512338196
80172565	1.0	1.0602303512338196
80180361	0.0	-0.8386291598057739
80186790	0.0	0.05110942838283651
80192958	1.0	-0.9940240238393768
80192968	1.0	-0.07480958863658019
80198368	1.0	0.01689560640017001
80198368	1.0	0.01689560640017001
80206770	1.0	1.0712476324211417
80212907	0.0	-0.6183863468847136
80213308	0.0	-1.9645886015639193
80213981	0.0	1.653932855693054
80214255	0.0	0.0010443131314087563
80216472	0.0	-0.48082799747224825
80221957	0.0	-0.01603862390472573
80226978	1.0	0.6216790732548155
80229277	1.0	0.7657289164667185
80233294	0.0	-0.26208448553930425
