# Supplementary material for: Combined morphology and radiomics of intravoxel incoherent movement as a predictive model for the pathologic complete response before neoadjuvant chemotherapy in patients with breast cancer
Source: Front Oncol. 2025 Feb 11;15:1452128. doi: 10.3389/fonc.2025.1452128 (PMC11850367; doi:10.3389/fonc.2025.1452128)
Supplement: Supplementary file 1 [file DataSheet1.zip › result/Zscore/PCC/KW_1/KW_test_feature.csv]

	label	Pred
19042580	1.0	0.32688289472857973
19077600	1.0	-0.5895657796679977
19093539	0.0	-1.2798555555140687
80000283	0.0	1.3337948642459048
80004678	1.0	-1.746656314417663
80009106	0.0	-1.4784909655083802
80010709	1.0	-1.7696686102350734
80012179	0.0	0.24322721383923104
80021000	1.0	0.15031661382053368
80037329	0.0	-2.3216272765949952
80038000	1.0	1.34824081581361
80042826	0.0	-1.445752366667335
80051756	0.0	0.13058981786790258
80057626	1.0	1.0311526322840976
80068756	0.0	-0.9374692682092113
80078349	0.0	-1.8150582681436074
80080421	0.0	0.1805846444248876
80092946	0.0	1.0299374532091312
80097583	0.0	-0.2921310032804362
80104275	0.0	0.1982489155904716
80105791	0.0	-1.4954167607275803
80114730	1.0	0.43172058940444524
80140619	1.0	-0.7660250774762615
80149265	0.0	0.15926956666792938
80169941	1.0	1.2640965050750308
80171546	0.0	0.2822461578120651
80173190	0.0	-0.7209017137346806
80190897	0.0	-0.3328031652725291
80203797	1.0	0.641232403990266
80207873	0.0	-0.018861258961396156
80213182	0.0	-0.6687612909112876
80222796	0.0	-0.3434331314013553
80228809	1.0	0.6234048655770033
80241177	1.0	1.4610420358899576
