# Supplementary material for: Combined morphology and radiomics of intravoxel incoherent movement as a predictive model for the pathologic complete response before neoadjuvant chemotherapy in patients with breast cancer
Source: Front Oncol. 2025 Feb 11;15:1452128. doi: 10.3389/fonc.2025.1452128 (PMC11850367; doi:10.3389/fonc.2025.1452128)
Supplement: Supplementary file 1 [file DataSheet1.zip › result/Zscore/PCC/KW_1/LR/cv_train_prediction.csv]

	Pred	Label	Group
80021328	0.701490066237811	1	0
80037778	0.701490066237811	1	0
80041118	0.1704724457066866	1	0
80047015	0.1704724457066866	0	0
80052080	0.701490066237811	1	0
80060141	0.1704724457066866	0	0
80067951	0.701490066237811	1	0
80071941	0.1704724457066866	0	0
80072751	0.701490066237811	0	0
80073694	0.1704724457066866	0	0
80079481	0.1704724457066866	0	0
80080841	0.1704724457066866	0	0
80084424	0.1704724457066866	0	0
80090816	0.701490066237811	0	0
80094057	0.701490066237811	0	0
80098156	0.701490066237811	1	0
80105165	0.701490066237811	0	0
80105165R	0.701490066237811	0	0
80109123	0.1704724457066866	0	0
80112072	0.701490066237811	0	0
80120249	0.1704724457066866	0	0
80120694	0.701490066237811	1	0
80121198	0.701490066237811	1	0
80124912	0.1704724457066866	0	0
80127191	0.701490066237811	1	0
80128543	0.1704724457066866	0	0
80128699	0.1704724457066866	0	0
80129057	0.1704724457066866	0	0
80133270	0.1704724457066866	0	0
80137073	0.701490066237811	1	0
80137343	0.701490066237811	1	0
80137929	0.701490066237811	0	0
80138021	0.1704724457066866	0	0
80141751	0.701490066237811	1	0
80143781	0.701490066237811	1	0
80148032	0.1704724457066866	0	0
80148931	0.701490066237811	1	0
80153998	0.1704724457066866	0	0
80154680	0.701490066237811	0	0
80158277	0.701490066237811	0	0
80159400	0.1704724457066866	1	0
80159446	0.1704724457066866	0	0
80159676	0.1704724457066866	1	0
80162830	0.701490066237811	1	0
80167868	0.701490066237811	1	0
80169776	0.701490066237811	0	0
80170716	0.701490066237811	0	0
80172565	0.701490066237811	1	0
80180361	0.701490066237811	0	0
80186790	0.701490066237811	0	0
80192958	0.701490066237811	1	0
80192968	0.701490066237811	1	0
80198368	0.701490066237811	1	0
80206770	0.1704724457066866	1	0
80212907	0.1704724457066866	0	0
80213308	0.1704724457066866	0	0
80213981	0.1704724457066866	0	0
80214255	0.1704724457066866	0	0
80216472	0.1704724457066866	0	0
80221957	0.701490066237811	0	0
80226978	0.701490066237811	1	0
80229277	0.701490066237811	1	0
80233294	0.1704724457066866	0	0
80143781	0.701490066237811	1	0
80159676	0.1704724457066866	1	0
80198368	0.701490066237811	1	0
80021328	0.701490066237811	1	0
80052080	0.701490066237811	1	0
80052080	0.701490066237811	1	0
80121198	0.701490066237811	1	0
80137073	0.701490066237811	1	0
80192958	0.701490066237811	1	0
80198368	0.701490066237811	1	0
80172565	0.701490066237811	1	0
80067951	0.701490066237811	1	0
80226978	0.701490066237811	1	0
19067704	0.2120929464355546	0	1
19069633	0.2120929464355546	0	1
19072733	0.2120929464355546	0	1
19083879	0.2120929464355546	1	1
20003251	0.2120929464355546	0	1
20006852	0.2120929464355546	0	1
80002310	0.6625017477908677	1	1
80003646	0.6625017477908677	1	1
80004678R	0.6625017477908677	0	1
80006345	0.6625017477908677	0	1
80007650	0.6625017477908677	0	1
80011748	0.6625017477908677	1	1
80012514	0.6625017477908677	1	1
80019519	0.6625017477908677	1	1
80037192	0.6625017477908677	0	1
80041259	0.6625017477908677	0	1
80105165	0.6625017477908677	0	1
80105165R	0.6625017477908677	0	1
80109123	0.2120929464355546	0	1
80112072	0.6625017477908677	0	1
80120249	0.2120929464355546	0	1
80120694	0.6625017477908677	1	1
80121198	0.6625017477908677	1	1
80124912	0.2120929464355546	0	1
80127191	0.6625017477908677	1	1
80128543	0.2120929464355546	0	1
80128699	0.2120929464355546	0	1
80129057	0.2120929464355546	0	1
80133270	0.2120929464355546	0	1
80137073	0.6625017477908677	1	1
80137343	0.6625017477908677	1	1
80137929	0.6625017477908677	0	1
80138021	0.2120929464355546	0	1
80141751	0.6625017477908677	1	1
80143781	0.6625017477908677	1	1
80148032	0.2120929464355546	0	1
80148931	0.6625017477908677	1	1
80153998	0.2120929464355546	0	1
80154680	0.6625017477908677	0	1
80158277	0.6625017477908677	0	1
80159400	0.2120929464355546	1	1
80159446	0.2120929464355546	0	1
80159676	0.2120929464355546	1	1
80162830	0.6625017477908677	1	1
80167868	0.6625017477908677	1	1
80169776	0.6625017477908677	0	1
80170716	0.6625017477908677	0	1
80172565	0.6625017477908677	1	1
80180361	0.6625017477908677	0	1
80186790	0.6625017477908677	0	1
80192958	0.6625017477908677	1	1
80192968	0.6625017477908677	1	1
80198368	0.6625017477908677	1	1
80206770	0.2120929464355546	1	1
80212907	0.2120929464355546	0	1
80213308	0.2120929464355546	0	1
80213981	0.2120929464355546	0	1
80214255	0.2120929464355546	0	1
80216472	0.2120929464355546	0	1
80221957	0.6625017477908677	0	1
80226978	0.6625017477908677	1	1
80229277	0.6625017477908677	1	1
80233294	0.2120929464355546	0	1
80143781	0.6625017477908677	1	1
80159676	0.2120929464355546	1	1
80198368	0.6625017477908677	1	1
19083879	0.2120929464355546	1	1
80011748	0.6625017477908677	1	1
80011748	0.6625017477908677	1	1
80121198	0.6625017477908677	1	1
80137073	0.6625017477908677	1	1
80192958	0.6625017477908677	1	1
80198368	0.6625017477908677	1	1
80172565	0.6625017477908677	1	1
80012514	0.6625017477908677	1	1
80226978	0.6625017477908677	1	1
19067704	0.7012294270015298	0	2
19069633	0.2577088740057296	0	2
19072733	0.7303972040291903	0	2
19083879	0.670244370045669	1	2
20003251	0.2917394134458173	0	2
20006852	0.7397067128667981	0	2
80002310	0.4047292184548007	1	2
80003646	0.7656837883219987	1	2
80004678R	0.1801779013771716	0	2
80006345	0.6583854734397943	0	2
80007650	0.6833167051884896	0	2
80011748	0.6659957653168669	1	2
80012514	0.300118433847385	1	2
80019519	0.7486574802096638	1	2
80021328	0.7944977967293176	1	2
80037192	0.1033028672856261	0	2
80037778	0.6961531797778356	1	2
80041118	0.7866388328671978	1	2
80041259	0.4357888222720241	0	2
80047015	0.2864276594558896	0	2
80052080	0.8104529732583186	1	2
80060141	0.6008367732400959	0	2
80067951	0.5174735586371652	1	2
80071941	0.4214495641941833	0	2
80072751	0.7232895979783018	0	2
80073694	0.2926343878472874	0	2
80079481	0.6498774257088753	0	2
80080841	0.2068080613653776	0	2
80084424	0.6734965804827843	0	2
80090816	0.117478899259583	0	2
80094057	0.2837426766290704	0	2
80098156	0.3759980695821802	1	2
80137929	0.2976988301978412	0	2
80138021	0.3689589031833516	0	2
80143781	0.2117680956717404	1	2
80148032	0.2089525496333982	0	2
80148931	0.6758897761138299	1	2
80153998	0.3322141100839094	0	2
80154680	0.2763856032679128	0	2
80158277	0.3814040279219237	0	2
80159400	0.7800891958160044	1	2
80159446	0.2713186167772017	0	2
80159676	0.4876321335865603	1	2
80162830	0.7540904272296927	1	2
80167868	0.6203426928978261	1	2
80169776	0.1924709078098301	0	2
80170716	0.4221657861943684	0	2
80172565	0.7489540267785151	1	2
80180361	0.3078275705744433	0	2
80186790	0.520374010386521	0	2
80192958	0.2756672070321238	1	2
80192968	0.4888331748512111	1	2
80198368	0.5118094775737305	1	2
80206770	0.7510246873658506	1	2
80212907	0.3567419701656001	0	2
80213308	0.1257676918302569	0	2
80213981	0.8439799105702765	0	2
80214255	0.5078388647125069	0	2
80216472	0.3889684193685071	0	2
80221957	0.5035586427408437	0	2
80226978	0.6577888822310546	1	2
80229277	0.68951346274854	1	2
80233294	0.4421622627823653	0	2
80143781	0.2117680956717404	1	2
80159676	0.4876321335865603	1	2
80198368	0.5118094775737305	1	2
19083879	0.670244370045669	1	2
80011748	0.6659957653168669	1	2
80011748	0.6659957653168669	1	2
80037778	0.6961531797778356	1	2
80052080	0.8104529732583186	1	2
80192958	0.2756672070321238	1	2
80198368	0.5118094775737305	1	2
80172565	0.7489540267785151	1	2
80012514	0.300118433847385	1	2
80226978	0.6577888822310546	1	2
19067704	0.1979318296366618	0	3
19069633	0.1979318296366618	0	3
19072733	0.1979318296366618	0	3
19083879	0.1979318296366618	1	3
20003251	0.1979318296366618	0	3
20006852	0.1979318296366618	0	3
80002310	0.7014693484030121	1	3
80003646	0.7014693484030121	1	3
80004678R	0.7014693484030121	0	3
80006345	0.7014693484030121	0	3
80007650	0.7014693484030121	0	3
80011748	0.7014693484030121	1	3
80012514	0.7014693484030121	1	3
80019519	0.7014693484030121	1	3
80021328	0.7014693484030121	1	3
80037192	0.7014693484030121	0	3
80037778	0.7014693484030121	1	3
80041118	0.1979318296366618	1	3
80041259	0.7014693484030121	0	3
80047015	0.1979318296366618	0	3
80052080	0.7014693484030121	1	3
80060141	0.1979318296366618	0	3
80067951	0.7014693484030121	1	3
80071941	0.1979318296366618	0	3
80072751	0.7014693484030121	0	3
80073694	0.1979318296366618	0	3
80079481	0.1979318296366618	0	3
80080841	0.1979318296366618	0	3
80084424	0.1979318296366618	0	3
80090816	0.7014693484030121	0	3
80094057	0.7014693484030121	0	3
80098156	0.7014693484030121	1	3
80105165	0.7014693484030121	0	3
80105165R	0.7014693484030121	0	3
80109123	0.1979318296366618	0	3
80112072	0.7014693484030121	0	3
80120249	0.1979318296366618	0	3
80120694	0.7014693484030121	1	3
80121198	0.7014693484030121	1	3
80124912	0.1979318296366618	0	3
80127191	0.7014693484030121	1	3
80128543	0.1979318296366618	0	3
80128699	0.1979318296366618	0	3
80129057	0.1979318296366618	0	3
80133270	0.1979318296366618	0	3
80137073	0.7014693484030121	1	3
80137343	0.7014693484030121	1	3
80141751	0.7014693484030121	1	3
80180361	0.7014693484030121	0	3
80186790	0.7014693484030121	0	3
80192958	0.7014693484030121	1	3
80192968	0.7014693484030121	1	3
80198368	0.7014693484030121	1	3
80206770	0.1979318296366618	1	3
80212907	0.1979318296366618	0	3
80213308	0.1979318296366618	0	3
80213981	0.1979318296366618	0	3
80214255	0.1979318296366618	0	3
80216472	0.1979318296366618	0	3
80221957	0.7014693484030121	0	3
80226978	0.7014693484030121	1	3
80229277	0.7014693484030121	1	3
80233294	0.1979318296366618	0	3
80120694	0.7014693484030121	1	3
80137073	0.7014693484030121	1	3
80206770	0.1979318296366618	1	3
19083879	0.1979318296366618	1	3
80011748	0.7014693484030121	1	3
80011748	0.7014693484030121	1	3
80037778	0.7014693484030121	1	3
80052080	0.7014693484030121	1	3
80192968	0.7014693484030121	1	3
80206770	0.1979318296366618	1	3
80192958	0.7014693484030121	1	3
80012514	0.7014693484030121	1	3
80229277	0.7014693484030121	1	3
80021328	0.7014693484030121	1	3
80120694	0.7014693484030121	1	3
19067704	0.7227539512994913	0	4
19069633	0.22041738315214424	0	4
19072733	0.7549042559659425	0	4
19083879	0.6880315697593556	1	4
20003251	0.2564476647233032	0	4
20006852	0.765039666410777	0	4
80002310	0.38178424157728263	1	4
80003646	0.7929568390619657	1	4
80004678R	0.14249562594817944	0	4
80006345	0.6746107514969845	0	4
80007650	0.7027449533040788	0	4
80011748	0.6832310435941679	1	4
80012514	0.26546264135096237	1	4
80019519	0.7747215612500351	1	4
80021328	0.8232179240815297	1	4
80037192	0.07272860720552887	0	4
80037778	0.7171026201668438	1	4
80041118	0.8150439944165165	1	4
80041259	0.417329431487258	0	4
80047015	0.2507608788659721	0	4
80052080	0.8396139530489708	1	4
80060141	0.6086937525781836	0	4
80067951	0.5119330327624178	1	4
80071941	0.4008777271951929	0	4
80072751	0.7471232584865782	0	4
80073694	0.25740800087582744	0	4
80079481	0.6649427952458719	0	4
80080841	0.16852740802632016	0	4
80084424	0.6917002579788978	0	4
80090816	0.0849035884084438	0	4
80094057	0.24789483789179526	0	4
80098156	0.3492438440812677	1	4
80105165	0.7610464451250718	0	4
80105165R	0.2121849457627575	0	4
80109123	0.11271044201283036	0	4
80112072	0.15709373574096241	0	4
80120249	0.5051806579417161	0	4
80120694	0.9082449433961627	1	4
80121198	0.6691629947057226	1	4
80124912	0.5630820984234299	0	4
80127191	0.6155786746757473	1	4
80128543	0.08559145534636507	0	4
80128699	0.28868453900666285	0	4
80129057	0.5446535133759156	0	4
80133270	0.32279046021824803	0	4
80137073	0.23507840849156575	1	4
80137343	0.7972765783724626	1	4
80137929	0.2628539130555551	0	4
80138021	0.3413303516424218	0	4
80141751	0.7530438872674563	1	4
80143781	0.17346604446599326	1	4
80148032	0.1706593112119265	0	4
80148931	0.6943965165763062	1	4
80153998	0.30046194943693877	0	4
80154680	0.24007162530331716	0	4
80158277	0.35533787188239374	0	4
80159400	0.8081850502109404	1	4
80159446	0.23470971802171717	0	4
80159676	0.47725258076971855	1	4
80162830	0.7805668456121982	1	4
80167868	0.6311605095583502	1	4
80169776	0.15440838611460736	0	4
80170716	0.4016978613024252	0	4
80172565	0.7750412376890321	1	4
80120694	0.9082449433961627	1	4
80137073	0.23507840849156575	1	4
80159676	0.47725258076971855	1	4
19083879	0.6880315697593556	1	4
80011748	0.6832310435941679	1	4
80011748	0.6832310435941679	1	4
80037778	0.7171026201668438	1	4
80052080	0.8396139530489708	1	4
80148931	0.6943965165763062	1	4
80159676	0.47725258076971855	1	4
80143781	0.17346604446599326	1	4
80012514	0.26546264135096237	1	4
80167868	0.6311605095583502	1	4
80021328	0.8232179240815297	1	4
