# Supplementary material for: Combined morphology and radiomics of intravoxel incoherent movement as a predictive model for the pathologic complete response before neoadjuvant chemotherapy in patients with breast cancer
Source: Front Oncol. 2025 Feb 11;15:1452128. doi: 10.3389/fonc.2025.1452128 (PMC11850367; doi:10.3389/fonc.2025.1452128)
Supplement: Supplementary file 1 [file DataSheet1.zip › result/Zscore/PCC/KW_1/LR/cv_val_prediction.csv]

	Pred	Label	Group
19067704	0.1704724457066866	0	0
19069633	0.1704724457066866	0	0
19072733	0.1704724457066866	0	0
19083879	0.1704724457066866	1	0
20003251	0.1704724457066866	0	0
20006852	0.1704724457066866	0	0
80002310	0.701490066237811	1	0
80003646	0.701490066237811	1	0
80004678R	0.701490066237811	0	0
80006345	0.701490066237811	0	0
80007650	0.701490066237811	0	0
80011748	0.701490066237811	1	0
80012514	0.701490066237811	1	0
80019519	0.701490066237811	1	0
80037192	0.701490066237811	0	0
80041259	0.701490066237811	0	0
80021328	0.6625017477908677	1	1
80037778	0.6625017477908677	1	1
80041118	0.2120929464355546	1	1
80047015	0.2120929464355546	0	1
80052080	0.6625017477908677	1	1
80060141	0.2120929464355546	0	1
80067951	0.6625017477908677	1	1
80071941	0.2120929464355546	0	1
80072751	0.6625017477908677	0	1
80073694	0.2120929464355546	0	1
80079481	0.2120929464355546	0	1
80080841	0.2120929464355546	0	1
80084424	0.2120929464355546	0	1
80090816	0.6625017477908677	0	1
80094057	0.6625017477908677	0	1
80098156	0.6625017477908677	1	1
80105165	0.7360317334716341	0	2
80105165R	0.2497970107341802	0	2
80109123	0.1485209562306469	0	2
80112072	0.1952164201489368	0	2
80120249	0.5116676992667621	0	2
80120694	0.8809015872680434	1	2
80121198	0.653587913239891	1	2
80124912	0.5614606167873253	0	2
80127191	0.6068047056580106	1	2
80128543	0.1182679712988613	0	2
80128699	0.3214858460049883	0	2
80129057	0.5456036940984018	0	2
80133270	0.3523758846848539	0	2
80137073	0.2716676854323739	1	2
80137343	0.7697518906678499	1	2
80141751	0.7286948168533282	1	2
80137929	0.7014693484030121	0	3
80138021	0.1979318296366618	0	3
80143781	0.7014693484030121	1	3
80148032	0.1979318296366618	0	3
80148931	0.7014693484030121	1	3
80153998	0.1979318296366618	0	3
80154680	0.7014693484030121	0	3
80158277	0.7014693484030121	0	3
80159400	0.1979318296366618	1	3
80159446	0.1979318296366618	0	3
80159676	0.1979318296366618	1	3
80162830	0.7014693484030121	1	3
80167868	0.7014693484030121	1	3
80169776	0.7014693484030121	0	3
80170716	0.7014693484030121	0	3
80172565	0.7014693484030121	1	3
80180361	0.27380328897492556	0	4
80186790	0.5153068020653537	0	4
80192958	0.23931010362371613	1	4
80192968	0.47864670985232294	1	4
80198368	0.5053455315299844	1	4
80206770	0.7772714099705734	1	4
80212907	0.32765719121406434	0	4
80213308	0.09218063395575023	0	4
80213981	0.8731095827200448	0	4
80214255	0.5007285471514434	0	4
80216472	0.36388820086651114	0	4
80221957	0.49575270731964355	0	4
80226978	0.673933861660657	1	4
80229277	0.7096877305492856	1	4
80233294	0.4246620450140217	0	4
