# Supplementary material for: Combined morphology and radiomics of intravoxel incoherent movement as a predictive model for the pathologic complete response before neoadjuvant chemotherapy in patients with breast cancer
Source: Front Oncol. 2025 Feb 11;15:1452128. doi: 10.3389/fonc.2025.1452128 (PMC11850367; doi:10.3389/fonc.2025.1452128)
Supplement: Supplementary file 1 [file DataSheet1.zip › result/Zscore/PCC/KW_1/LR/test_prediction.csv]

	Pred	Label
19042580	0.5858338197176133	1
19077600	0.3380575970609431	1
19093539	0.19165478007601547	0
80000283	0.8124577364113783	0
80004678	0.12366277570043017	1
80009106	0.15974883147238492	0
80010709	0.12091717586673376	1
80012179	0.5631058305784237	0
80021000	0.5375532687903616	1
80037329	0.06931015521819568	0
80038000	0.8148922634362652	1
80042826	0.16469445510888847	0
80051756	0.5320978063539358	0
80057626	0.7557725161754337	1
80068756	0.25755904427698867	0
80078349	0.11565570083562528	0
80080421	0.5459060192084254	0
80092946	0.7555230984291682	0
80097583	0.4154860611442514	0
80104275	0.5507690334851367	0
80105791	0.1572394701158266	0
80114730	0.6137984486759276	1
80140619	0.2956465320739034	1
80149265	0.5400263312457493	0
80169941	0.8003658442541383	1
80171546	0.5737457471593219	0
80173190	0.30619766178858787	0
80190897	0.40454977019316085	0
80203797	0.6673451943401136	1
80207873	0.4906103813561084	0
80213182	0.31864700923450207	0
80222796	0.40170657853210096	0
80228809	0.6629313649480835	1
80241177	0.8330651965223234	1
