# Supplementary material for: Combined morphology and radiomics of intravoxel incoherent movement as a predictive model for the pathologic complete response before neoadjuvant chemotherapy in patients with breast cancer
Source: Front Oncol. 2025 Feb 11;15:1452128. doi: 10.3389/fonc.2025.1452128 (PMC11850367; doi:10.3389/fonc.2025.1452128)
Supplement: Supplementary file 1 [file DataSheet1.zip › result/Zscore/PCC/KW_1/LR/train_prediction.csv]

	Pred	Label
19067704	0.7101135486323513	0
19069633	0.22733394778763108	0
19072733	0.7417441063695035	0
19083879	0.6762051432119014	1
20003251	0.2623415449388268	0
20006852	0.7517691022991125	0
80002310	0.3827106190500701	1
80003646	0.7795324845531678	1
80004678R	0.1505244804087984	0
80006345	0.663159695941234	0
80007650	0.690544494319875	0
80011748	0.6715352704861964	1
80012514	0.27106357321267815	1
80019519	0.7613717655824249	1
80021328	0.8099102993154071	1
80037192	0.07967264297478249	0
80037778	0.7045780229252326	1
80041118	0.8016728889095972	1
80041259	0.41662784759163735	0
80047015	0.256832474788573	0
80052080	0.8265119959449674	1
80060141	0.59948366084894	0
80067951	0.5068326329774719	1
80071941	0.4009354865194117	0
80072751	0.7340660137429775	0
80073694	0.26327131878396615	0
80079481	0.6537809875230866	0
80080841	0.17638974064734303	0
80084424	0.6797767831975273	0
80090816	0.09224541335001638	0
80094057	0.2540538337330695	0
80098156	0.3516046431456934	1
80105165	0.7478161109611832	0
80105165R	0.21929743835952553	0
80109123	0.12059704941475168	0
80112072	0.16505871180096773	0
80120249	0.5003888585374519	0
80120694	0.8974197048037241	1
80121198	0.6578730540398918	1
80124912	0.5557205151002036	0
80127191	0.6061078902201928	1
80128543	0.09295255011395856	0
80128699	0.293473056247812	0
80129057	0.5380882846591303	0
80133270	0.32625823997884407	0
80137073	0.24160954846342533	1
80137343	0.7838497330207439	1
80137929	0.2685409916179519	0
80138021	0.3440286943953919	0
80141751	0.7399069389473092	1
80143781	0.1812708499156165	1
80148032	0.17849775372673657	0
80148931	0.6824032962536807	1
80153998	0.30480996761284934	0
80154680	0.24646150590512325	0
80158277	0.3574354140778261	0
80159400	0.7947794709336199	1
80159446	0.24125109380899543	0
80159676	0.47375259838091777	1
80162830	0.7671822218522405	1
80167868	0.6211205628460056	1
80169776	0.16239097640828776	0
80170716	0.4017179740067665	0
80172565	0.761689279495445	1
80180361	0.2791215961555718	0
80186790	0.5100529059256663	0
80192958	0.24572184153745896	1
80192968	0.4750817932874283	1
80198368	0.5005461761904864	1
80206770	0.7639051901223063	1
80212907	0.33092610284466034	0
80213308	0.09971028285472495	0
80213981	0.8607972428698536	0
80214255	0.4961411492871288	0
80216472	0.36561189690374557	0
80221957	0.49139454269011573	0
80226978	0.6625025573153345	1
80229277	0.6973252941202857	1
80233294	0.423619684643478	0
