# Supplementary material for: Combined morphology and radiomics of intravoxel incoherent movement as a predictive model for the pathologic complete response before neoadjuvant chemotherapy in patients with breast cancer
Source: Front Oncol. 2025 Feb 11;15:1452128. doi: 10.3389/fonc.2025.1452128 (PMC11850367; doi:10.3389/fonc.2025.1452128)
Supplement: Supplementary file 1 [file DataSheet1.zip › result/Zscore/PCC/KW_2/KW_balance_train_feature.csv]

	label	Pred	feature
19067704	0.0	0.8209122737596808	-1.2627725822944516
19069633	0.0	-1.0856623378161554	-1.2627725822944516
19072733	0.0	0.9640543563937221	-1.2627725822944516
19083879	1.0	0.6773820615593916	-1.2627725822944516
19083879	1.0	0.6773820615593916	-1.2627725822944516
20003251	0.0	-0.9151046307238813	-1.2627725822944516
20006852	0.0	1.0117478993454938	-1.2627725822944516
80002310	1.0	-0.41513056686768807	0.7919082295744864
80003646	1.0	1.1510723758364574	0.7919082295744864
80004678R	0.0	-1.541818461140091	0.7919082295744864
80006345	0.0	0.624324253668583	0.7919082295744864
80007650	0.0	0.7370072038948761	0.7919082295744864
80011748	1.0	0.6582662627787138	0.7919082295744864
80011748	1.0	0.6582662627787138	0.7919082295744864
80011748	1.0	0.6582662627787138	0.7919082295744864
80012514	1.0	-0.8749820869267464	0.7919082295744864
80012514	1.0	-0.8749820869267464	0.7919082295744864
80019519	1.0	1.0586574868976482	0.7919082295744864
80021328	1.0	1.3188325313862899	0.7919082295744864
80021328	1.0	1.3188325313862899	0.7919082295744864
80037192	0.0	-2.186209420308535	0.7919082295744864
80037778	1.0	0.796855870429051	0.7919082295744864
80037778	1.0	0.796855870429051	0.7919082295744864
80041118	1.0	1.271473618139571	-1.2627725822944516
80041259	0.0	-0.287903242616603	0.7919082295744864
80047015	0.0	-0.9408905415294012	-1.2627725822944516
80052080	1.0	1.4192983473941096	0.7919082295744864
80052080	1.0	1.4192983473941096	0.7919082295744864
80060141	0.0	0.377750931774411	-1.2627725822944516
80067951	1.0	0.03951827661668706	0.7919082295744864
80071941	0.0	-0.3463202787964745	-1.2627725822944516
80072751	0.0	0.928338033571058	0.7919082295744864
80073694	0.0	-0.9107873656317111	-1.2627725822944516
80079481	0.0	0.5868055831063843	-1.2627725822944516
80080841	0.0	-1.3713518542464427	-1.2627725822944516
80084424	0.0	0.6920993439440234	-1.2627725822944516
80090816	0.0	-2.042020337827626	0.7919082295744864
80094057	0.0	-0.9540334718545199	0.7919082295744864
80098156	1.0	-0.5356177729838101	0.7919082295744864
80105165	0.0	0.9927921845832213	0.7919082295744864
80105165R	0.0	-1.1273482710633713	0.7919082295744864
80109123	0.0	-1.7723809792270446	-1.2627725822944516
80112072	0.0	-1.443372532931912	0.7919082295744864
80120249	0.0	0.01632951520150037	-1.2627725822944516
80120694	1.0	1.9660487686059447	0.7919082295744864
80120694	1.0	1.9660487686059447	0.7919082295744864
80121198	1.0	0.6031146463541535	0.7919082295744864
80124912	0.0	0.21627081383813618	-1.2627725822944516
80127191	1.0	0.4026399448758599	0.7919082295744864
80128543	0.0	-2.034449421786025	-1.2627725822944516
80128699	0.0	-0.7754346782766824	-1.2627725822944516
80129057	0.0	0.1522528899060824	-1.2627725822944516
80133270	0.0	-0.6374202793250507	-1.2627725822944516
80137073	1.0	-1.0140979580089602	0.7919082295744864
80137073	1.0	-1.0140979580089602	0.7919082295744864
80137343	1.0	1.1738317503743878	0.7919082295744864
80137929	0.0	-0.8865009635968965	0.7919082295744864
80138021	0.0	-0.5656632019441719	-1.2627725822944516
80141751	1.0	0.9554465886069353	0.7919082295744864
80143781	1.0	-1.3414488062278431	0.7919082295744864
80143781	1.0	-1.3414488062278431	0.7919082295744864
80148032	0.0	-1.3583591424223698	-1.2627725822944516
80148931	1.0	0.7029775520884111	0.7919082295744864
80148931	1.0	0.7029775520884111	0.7919082295744864
80153998	0.0	-0.7267854933270815	-1.2627725822944516
80154680	0.0	-0.9904375467377721	0.7919082295744864
80158277	0.0	-0.5126954636503448	0.7919082295744864
80159400	1.0	1.23296777249373	-1.2627725822944516
80159446	0.0	-1.015858699362734	-1.2627725822944516
80159676	1.0	-0.07960511107110353	-1.2627725822944516
80159676	1.0	-0.07960511107110353	-1.2627725822944516
80159676	1.0	-0.07960511107110353	-1.2627725822944516
80162830	1.0	1.087672538618319	0.7919082295744864
80167868	1.0	0.4596080715012685	0.7919082295744864
80167868	1.0	0.4596080715012685	0.7919082295744864
80169776	0.0	-1.460900664944728	0.7919082295744864
80170716	0.0	-0.34339047779134296	0.7919082295744864
80172565	1.0	1.0602303512338196	0.7919082295744864
80172565	1.0	1.0602303512338196	0.7919082295744864
80172565	1.0	1.0602303512338196	0.7919082295744864
80180361	0.0	-0.8386291598057739	0.7919082295744864
80186790	0.0	0.05110942838283651	0.7919082295744864
80192958	1.0	-0.9940240238393768	0.7919082295744864
80192968	1.0	-0.07480958863658019	0.7919082295744864
80198368	1.0	0.01689560640017001	0.7919082295744864
80198368	1.0	0.01689560640017001	0.7919082295744864
80206770	1.0	1.0712476324211417	-1.2627725822944516
80212907	0.0	-0.6183863468847136	-1.2627725822944516
80213308	0.0	-1.9645886015639193	-1.2627725822944516
80213981	0.0	1.653932855693054	-1.2627725822944516
80214255	0.0	0.0010443131314087563	-1.2627725822944516
80216472	0.0	-0.48082799747224825	-1.2627725822944516
80221957	0.0	-0.01603862390472573	0.7919082295744864
80226978	1.0	0.6216790732548155	0.7919082295744864
80229277	1.0	0.7657289164667185	0.7919082295744864
80233294	0.0	-0.26208448553930425	-1.2627725822944516
