# Supplementary material for: Combined morphology and radiomics of intravoxel incoherent movement as a predictive model for the pathologic complete response before neoadjuvant chemotherapy in patients with breast cancer
Source: Front Oncol. 2025 Feb 11;15:1452128. doi: 10.3389/fonc.2025.1452128 (PMC11850367; doi:10.3389/fonc.2025.1452128)
Supplement: Supplementary file 1 [file DataSheet1.zip › result/Zscore/PCC/KW_2/KW_test_feature.csv]

	label	Pred	feature
19042580	1.0	0.32688289472857973	0.7919082295744864
19077600	1.0	-0.5895657796679977	0.7919082295744864
19093539	0.0	-1.2798555555140687	0.7919082295744864
80000283	0.0	1.3337948642459048	-1.2627725822944516
80004678	1.0	-1.746656314417663	0.7919082295744864
80009106	0.0	-1.4784909655083802	-1.2627725822944516
80010709	1.0	-1.7696686102350734	0.7919082295744864
80012179	0.0	0.24322721383923104	-1.2627725822944516
80021000	1.0	0.15031661382053368	0.7919082295744864
80037329	0.0	-2.3216272765949952	0.7919082295744864
80038000	1.0	1.34824081581361	0.7919082295744864
80042826	0.0	-1.445752366667335	0.7919082295744864
80051756	0.0	0.13058981786790258	-1.2627725822944516
80057626	1.0	1.0311526322840976	0.7919082295744864
80068756	0.0	-0.9374692682092113	-1.2627725822944516
80078349	0.0	-1.8150582681436074	0.7919082295744864
80080421	0.0	0.1805846444248876	-1.2627725822944516
80092946	0.0	1.0299374532091312	-1.2627725822944516
80097583	0.0	-0.2921310032804362	-1.2627725822944516
80104275	0.0	0.1982489155904716	-1.2627725822944516
80105791	0.0	-1.4954167607275803	-1.2627725822944516
80114730	1.0	0.43172058940444524	-1.2627725822944516
80140619	1.0	-0.7660250774762615	0.7919082295744864
80149265	0.0	0.15926956666792938	-1.2627725822944516
80169941	1.0	1.2640965050750308	0.7919082295744864
80171546	0.0	0.2822461578120651	-1.2627725822944516
80173190	0.0	-0.7209017137346806	0.7919082295744864
80190897	0.0	-0.3328031652725291	0.7919082295744864
80203797	1.0	0.641232403990266	0.7919082295744864
80207873	0.0	-0.018861258961396156	-1.2627725822944516
80213182	0.0	-0.6687612909112876	0.7919082295744864
80222796	0.0	-0.3434331314013553	-1.2627725822944516
80228809	1.0	0.6234048655770033	0.7919082295744864
80241177	1.0	1.4610420358899576	0.7919082295744864
