# Supplementary material for: Combined morphology and radiomics of intravoxel incoherent movement as a predictive model for the pathologic complete response before neoadjuvant chemotherapy in patients with breast cancer
Source: Front Oncol. 2025 Feb 11;15:1452128. doi: 10.3389/fonc.2025.1452128 (PMC11850367; doi:10.3389/fonc.2025.1452128)
Supplement: Supplementary file 1 [file DataSheet1.zip › result/Zscore/PCC/KW_2/LR/balance_train_prediction.csv]

	Pred	Label
19067704	0.3983432006107079	0
19069633	0.061901793303167814	0
19072733	0.4404716475532116	0
19083879	0.35756056737651953	1
20003251	0.07501966608602258	0
20006852	0.4547331545061453	0
80002310	0.5810662952398661	1
80003646	0.9021563762645157	1
80004678R	0.2620123158828684	0
80006345	0.8298175493929733	0
80007650	0.8482087643720397	0
80011748	0.8355366377348009	1
80012514	0.44299359613371564	1
80019519	0.8918370852115596	1
80021328	0.9186629088788035	1
80037192	0.14004660670625058	0
80037778	0.8572953566227042	1
80041118	0.5330926097106767	1
80041259	0.6179908206417228	0
80047015	0.07288401739542096	0
80052080	0.9272926576280728	1
80060141	0.279214624178134	0
80067951	0.7062070745816139	1
80071941	0.13894283412050268	0
80072751	0.8756676392465782	0
80073694	0.07538280508447073	0
80079481	0.3328069783083373	0
80080841	0.04462385665479996	0
80084424	0.3616597115411491	0
80090816	0.16239547464958048	0
80094057	0.41954750997651763	0
80098156	0.5452328204245082	1
80105165	0.8839093582628463	0
80105165R	0.36952640132019215	0
80109123	0.027953354833096664	0
80112072	0.2856779309305115	0
80120249	0.2001292646877962	0
80120694	0.9611006456504466	1
80121198	0.8261642207305528	1
80124912	0.24164810461763434	0
80127191	0.7885514074814146	1
80128543	0.02051584059210771	0
80128699	0.08761606716482472	0
80129057	0.2277442827491114	0
80133270	0.1019106496705496	0
80137073	0.4019667500842501	1
80137343	0.9045594055497994	1
80137929	0.43955873876522766	0
80138021	0.11013277759173405	0
80141751	0.8791935202752776	1
80143781	0.31148286904894795	1
80148032	0.04529860832469342	0
80148931	0.8428334161646365	1
80153998	0.0924352029860923	0
80154680	0.4088647126762816	0
80158277	0.5520979724463742	0
80159400	0.5214849666221625	1
80159446	0.06698950127266873	0
80159676	0.18219951560351844	1
80162830	0.8951759967440759	1
80167868	0.7998114850243153	1
80169776	0.28137153284790667	0
80170716	0.6020272524233485	0
80172565	0.8920204534784664	1
80180361	0.45386810185214044	0
80186790	0.7091073014729984	0
80192958	0.40781672787363105	1
80192968	0.6767241935690713	1
80198368	0.7004983377568195	1
80206770	0.4726269523227656	1
80212907	0.10403702242897851	0
80213308	0.02228434093983051	0
80213981	0.6445424126180128	0
80214255	0.19718632684032872	0
80216472	0.12059788874970255	0
80221957	0.6920752544276456	0
80226978	0.8293652733846687	1
80229277	0.852627394552127	1
80233294	0.15158566570329604	0
80120694	0.9611006456504466	1
80137073	0.4019667500842501	1
80159676	0.18219951560351844	1
19083879	0.35756056737651953	1
80011748	0.8355366377348009	1
80198368	0.7004983377568195	1
80011748	0.8355366377348009	1
80037778	0.8572953566227042	1
80052080	0.9272926576280728	1
80148931	0.8428334161646365	1
80159676	0.18219951560351844	1
80143781	0.31148286904894795	1
80012514	0.44299359613371564	1
80167868	0.7998114850243153	1
80021328	0.9186629088788035	1
80172565	0.8920204534784664	1
80172565	0.8920204534784664	1
