# Supplementary material for: Combined morphology and radiomics of intravoxel incoherent movement as a predictive model for the pathologic complete response before neoadjuvant chemotherapy in patients with breast cancer
Source: Front Oncol. 2025 Feb 11;15:1452128. doi: 10.3389/fonc.2025.1452128 (PMC11850367; doi:10.3389/fonc.2025.1452128)
Supplement: Supplementary file 1 [file DataSheet1.zip › result/Zscore/PCC/KW_2/LR/cv_train_prediction.csv]

	Pred	Label	Group
80021328	0.9419819529137196	1	0
80037778	0.890337722019047	1	0
80041118	0.5172479304923118	1	0
80047015	0.0537394069777399	0	0
80052080	0.9488564935058574	1	0
80060141	0.246458494848303	0	0
80067951	0.7481305181648393	1	0
80071941	0.1111595508368194	0	0
80072751	0.9062570342233566	0	0
80073694	0.0558084918277737	0	0
80079481	0.3015294420565986	0	0
80080841	0.0310714447408325	0	0
80084424	0.331762302424534	0	0
80090816	0.1577553671936749	0	0
80094057	0.4426318007570453	0	0
80098156	0.5805543072606617	1	0
80105165	0.913278823574446	0	0
80105165R	0.3868433641409574	0	0
80109123	0.0184810705331784	0	0
80112072	0.2931382170239455	0	0
80120249	0.1683375621668181	0	0
80120694	0.9745820013310496	1	0
80121198	0.8625890304121658	1	0
80124912	0.2088303567305961	0	0
80127191	0.8278960222190377	1	0
80128543	0.0131213464782042	0	0
80128699	0.0660696058397052	0	0
80129057	0.1951342390839501	0	0
80133270	0.0783160934868939	0	0
80137073	0.4230570506887861	1	0
80137343	0.930520488866467	1	0
80137929	0.4648521121843154	0	0
80138021	0.0854753636814925	0	0
80141751	0.9092703938571366	1	0
80143781	0.3219411775234658	1	0
80148032	0.0315950146253699	0	0
80148931	0.8775629529198923	1	0
80153998	0.0701687015059377	0	0
80154680	0.4307425905992135	0	0
80158277	0.5879467025056203	0	0
80159400	0.504473453928401	1	0
80159446	0.0488969297941208	0	0
80159676	0.1512501673651088	1	0
80162830	0.9227504155041708	1	0
80167868	0.8384074596408897	1	0
80169776	0.2883393092780509	0	0
80170716	0.6411301013097791	0	0
80172565	0.920112888329841	1	0
80180361	0.4806936848385313	0	0
80186790	0.7510193401636613	0	0
80192958	0.4295753627951428	1	0
80192968	0.71846728835344	1	0
80198368	0.7424286408173834	1	0
80206770	0.4509522219669096	1	0
80212907	0.0801598188063517	0	0
80213308	0.0143783157028282	0	0
80213981	0.6403344914603388	0	0
80214255	0.1655154375847505	0	0
80216472	0.0947011310619816	0	0
80221957	0.7339785111906095	0	0
80226978	0.8654845468438147	1	0
80229277	0.8862370599308607	1	0
80233294	0.1226996400602382	0	0
80143781	0.3219411775234658	1	0
80159676	0.1512501673651088	1	0
80198368	0.7424286408173834	1	0
80021328	0.9419819529137196	1	0
80052080	0.9488564935058574	1	0
80052080	0.9488564935058574	1	0
80121198	0.8625890304121658	1	0
80137073	0.4230570506887861	1	0
80192958	0.4295753627951428	1	0
80198368	0.7424286408173834	1	0
80172565	0.920112888329841	1	0
80067951	0.7481305181648393	1	0
80226978	0.8654845468438147	1	0
19067704	0.3866135506740266	0	1
19069633	0.0730246309445499	0	1
19072733	0.4242281741438345	0	1
19083879	0.3502085929880761	1	1
20003251	0.0866614427360768	0	1
20006852	0.4369821099274956	0	1
80002310	0.6058599937509234	1	1
80003646	0.894565606593393	1	1
80004678R	0.3102456645857378	0	1
80006345	0.8268848790662995	0	1
80007650	0.8437785456898385	0	1
80011748	0.8321204274817716	1	1
80012514	0.4820997221342287	1	1
80019519	0.884673308176835	1	1
80037192	0.1821529746009513	0	1
80041259	0.6384662833915787	0	1
80105165	0.8771386062126301	0	1
80105165R	0.4141354736228923	0	1
80109123	0.0359104537917772	0	1
80112072	0.3336787983050575	0	1
80120249	0.207649354998835	0	1
80120694	0.9537865768137548	1	1
80121198	0.8235482522716205	1	1
80124912	0.2458126919071376	0	1
80127191	0.7894994132146771	1	1
80128543	0.0272254011622489	0	1
80128699	0.0995033463463932	0	1
80129057	0.2330984962551669	0	1
80133270	0.1138284015533789	0	1
80137073	0.4443885902522966	1	1
80137343	0.8968841614600654	1	1
80137929	0.4789634945703041	0	1
80138021	0.121965159068779	0	1
80141751	0.8726809822020459	1	1
80143781	0.3588355918487817	1	1
80148032	0.0552752091540036	0	1
80148931	0.8388232309145955	1	1
80153998	0.104360009631227	0	1
80154680	0.4507693696395282	0	1
80158277	0.5801832376332282	0	1
80159400	0.4969681116113577	1	1
80159446	0.0783490170795364	0	1
80159676	0.1909588122135531	1	1
80162830	0.8878631041722475	1	1
80167868	0.7996402711231272	1	1
80169776	0.3294416496724865	0	1
80170716	0.6243825172582697	0	1
80172565	0.8848482264545747	1	1
80180361	0.4920055692329462	0	1
80186790	0.7187935941426539	0	1
80192958	0.4498010676763074	1	1
80192968	0.6902186031514995	1	1
80198368	0.7111893066793452	1	1
80206770	0.4530088589620959	1	1
80212907	0.1159394341513933	0	1
80213308	0.029317847600634	0	1
80213981	0.6099333582903095	0	1
80214255	0.2049196525015824	0	1
80216472	0.1322260338525722	0	1
80221957	0.7037552812707749	0	1
80226978	0.8264714865375684	1	1
80229277	0.8478637133553775	1	1
80233294	0.1620806184649085	0	1
80143781	0.3588355918487817	1	1
80159676	0.1909588122135531	1	1
80198368	0.7111893066793452	1	1
19083879	0.3502085929880761	1	1
80011748	0.8321204274817716	1	1
80011748	0.8321204274817716	1	1
80121198	0.8235482522716205	1	1
80137073	0.4443885902522966	1	1
80192958	0.4498010676763074	1	1
80198368	0.7111893066793452	1	1
80172565	0.8848482264545747	1	1
80012514	0.4820997221342287	1	1
80226978	0.8264714865375684	1	1
19067704	0.4033043996425952	0	2
19069633	0.0663416934941369	0	2
19072733	0.4445795897273986	0	2
19083879	0.3632482638077585	1	2
20003251	0.0799680111134721	0	2
20006852	0.4585336244465638	0	2
80002310	0.5853205455123336	1	2
80003646	0.8998075945566175	1	2
80004678R	0.2716032640059917	0	2
80006345	0.8281748768944542	0	2
80007650	0.8463010801526237	0	2
80011748	0.8338065360343386	1	2
80012514	0.4504999831199002	1	2
80019519	0.8895253950449469	1	2
80021328	0.9163144710337208	1	2
80037192	0.1483201763282891	0	2
80037778	0.8552752221478356	1	2
80041118	0.5350954307792948	1	2
80041259	0.6212765681579793	0	2
80047015	0.0777550586244615	0	2
80052080	0.9249782201990036	1	2
80060141	0.2859163171440221	0	2
80067951	0.7071974772679269	1	2
80071941	0.1454459278855572	0	2
80072751	0.8734631949378504	0	2
80073694	0.080344094544852	0	2
80079481	0.3388759325536259	0	2
80080841	0.0482536113808856	0	2
80084424	0.3672796091256138	0	2
80090816	0.1711525150758752	0	2
80094057	0.4275024935100671	0	2
80098156	0.550403417638973	1	2
80137929	0.4471333236527932	0	2
80138021	0.1160966910524305	0	2
80143781	0.3208711878786724	1	2
80148032	0.0489634999110455	0	2
80148931	0.8409982359858903	1	2
80153998	0.0979434644800076	0	2
80154680	0.4170102306762959	0	2
80158277	0.5570956236504301	0	2
80159400	0.5237618692420092	1	2
80159446	0.07163637687358	0	2
80159676	0.1891324415247043	1	2
80162830	0.8928494415667799	1	2
80167868	0.798691870717207	1	2
80169776	0.2909239616424795	0	2
80170716	0.6057335305937246	0	2
80172565	0.8897078784748867	1	2
80180361	0.4611533044230858	0	2
80186790	0.7100251589127233	0	2
80192958	0.415980442027116	1	2
80192968	0.6784669995906951	1	2
80198368	0.7016324033494405	1	2
80206770	0.4760309604184977	1	2
80212907	0.1098557349613803	0	2
80213308	0.0245371386025172	0	2
80213981	0.643934022851773	0	2
80214255	0.2041799022636893	0	2
80216472	0.1267845267161755	0	2
80221957	0.6934232168295466	0	2
80226978	0.8277296975050338	1	2
80229277	0.8506633926813345	1	2
80233294	0.1582572418948525	0	2
80143781	0.3208711878786724	1	2
80159676	0.1891324415247043	1	2
80198368	0.7016324033494405	1	2
19083879	0.3632482638077585	1	2
80011748	0.8338065360343386	1	2
80011748	0.8338065360343386	1	2
80037778	0.8552752221478356	1	2
80052080	0.9249782201990036	1	2
80192958	0.415980442027116	1	2
80198368	0.7016324033494405	1	2
80172565	0.8897078784748867	1	2
80012514	0.4504999831199002	1	2
80226978	0.8277296975050338	1	2
19067704	0.3215321760736999	0	3
19069633	0.0425277736801977	0	3
19072733	0.3614677297665007	0	3
19083879	0.2839480606506426	1	3
20003251	0.0520371566756194	0	3
20006852	0.3752455180985534	0	3
80002310	0.5949303597073575	1	3
80003646	0.911262195186423	1	3
80004678R	0.2660753782326679	0	3
80006345	0.8422519151834043	0	3
80007650	0.859964913667968	0	3
80011748	0.8477711436154407	1	3
80012514	0.4534814760261482	1	3
80019519	0.9015345630405054	1	3
80021328	0.926726060093426	1	3
80037192	0.1400627313635533	0	3
80037778	0.8686771642482657	1	3
80041118	0.4533173730843969	1	3
80041259	0.6323621580039537	0	3
80047015	0.0504801741891055	0	3
80052080	0.9347590662068684	1	3
80060141	0.2146679307268587	0	3
80067951	0.7208987956681745	1	3
80071941	0.1001016263088733	0	3
80072751	0.8862075192307811	0	3
80073694	0.052302235202579	0	3
80079481	0.2616460891515316	0	3
80080841	0.0302107500091838	0	3
80084424	0.2876782840038462	0	3
80090816	0.1630470583705947	0	3
80094057	0.4292842119295103	0	3
80098156	0.5584258766886889	1	3
80105165	0.8940323051333456	0	3
80105165R	0.3775459105457766	0	3
80109123	0.018581361050002	0	3
80112072	0.2906176755094626	0	3
80120249	0.1485786763982773	0	3
80120694	0.9658122975472214	1	3
80121198	0.8387211932803208	1	3
80124912	0.182794994768238	0	3
80127191	0.8021543184628783	1	3
80128543	0.0134896462796994	0	3
80128699	0.0612877699673458	0	3
80129057	0.1712185079591051	0	3
80133270	0.0719205219235342	0	3
80137073	0.4111158536202816	1	3
80137343	0.9135210231682608	1	3
80141751	0.889558124327409	1	3
80180361	0.4646903157473253	0	3
80186790	0.7237854472647902	0	3
80192958	0.4171634823830431	1	3
80192968	0.6914619653657308	1	3
80198368	0.7152119395804502	1	3
80206770	0.3927190164069887	1	3
80212907	0.0735141253408558	0	3
80213308	0.0146941164364395	0	3
80213981	0.5714145795394676	0	3
80214255	0.1461936675426198	0	3
80216472	0.0860289854167861	0	3
80221957	0.7068096052145979	0	3
80226978	0.8418150300029382	1	3
80229277	0.8642048607160643	1	3
80233294	0.1099257208362381	0	3
80120694	0.9658122975472214	1	3
80137073	0.4111158536202816	1	3
80206770	0.3927190164069887	1	3
19083879	0.2839480606506426	1	3
80011748	0.8477711436154407	1	3
80011748	0.8477711436154407	1	3
80037778	0.8686771642482657	1	3
80052080	0.9347590662068684	1	3
80192968	0.6914619653657308	1	3
80206770	0.3927190164069887	1	3
80192958	0.4171634823830431	1	3
80012514	0.4534814760261482	1	3
80229277	0.8642048607160643	1	3
80021328	0.926726060093426	1	3
80120694	0.9658122975472214	1	3
19067704	0.4362968645000691	0	4
19069633	0.07298854024578492	0	4
19072733	0.4788583946650021	0	4
19083879	0.3945423542396006	1	4
20003251	0.08808763707939783	0	4
20006852	0.49313907267380114	0	4
80002310	0.5745584430125924	1	4
80003646	0.8982491981548874	1	4
80004678R	0.2592030772316305	0	4
80006345	0.8244068801434018	0	4
80007650	0.843112387491312	0	4
80011748	0.8302192366770018	1	4
80012514	0.43763613302146714	1	4
80019519	0.887668176026814	1	4
80021328	0.9152133509060179	1	4
80037192	0.13912670912364894	0	4
80037778	0.8523701375284367	1	4
80041118	0.5705006978169787	1	4
80041259	0.6113486633785037	0	4
80047015	0.08563608404364889	0	4
80052080	0.9241032540475368	1	4
80060141	0.3127200260136822	0	4
80067951	0.6996166732067943	1	4
80071941	0.1603810401191722	0	4
80072751	0.8711228748446298	0	4
80073694	0.08850423985018481	0	4
80079481	0.36892428769713687	0	4
80080841	0.052943841153209006	0	4
80084424	0.3987643913203894	0	4
80090816	0.16114690697186015	0	4
80094057	0.41446870950830733	0	4
80098156	0.5389318368701472	1	4
80105165	0.8795511362222818	0	4
80105165R	0.36510400923628755	0	4
80109123	0.033412224603612886	0	4
80112072	0.28249783070890616	0	4
80120249	0.22781710139903483	0	4
80120694	0.959099533545457	1	4
80121198	0.8206960202197848	1	4
80124912	0.2726926755510561	0	4
80127191	0.7825784667779558	1	4
80128543	0.02462647869985986	0	4
80128699	0.1024967329565403	0	4
80129057	0.25774089708082293	0	4
80133270	0.1187475285547732	0	4
80137073	0.3971096400171216	1	4
80137343	0.9007157752624583	1	4
80137929	0.4342408220772039	0	4
80138021	0.12804818491252754	0	4
80141751	0.8747273099213555	1	4
80143781	0.30790614087711327	1	4
80148032	0.053730227865341776	0	4
80148931	0.8376408223572751	1	4
80153998	0.10798709770269381	0	4
80154680	0.40391938163745206	0	4
80158277	0.5457518508861894	0	4
80159400	0.5591557347644484	1	4
80159446	0.07885635265346852	0	4
80159676	0.20822178254223458	1	4
80162830	0.8910898331094814	1	4
80167868	0.7939735013556776	1	4
80169776	0.2782584989283616	0	4
80170716	0.5954328453037627	0	4
80172565	0.8878560414411322	1	4
80120694	0.959099533545457	1	4
80137073	0.3971096400171216	1	4
80159676	0.20822178254223458	1	4
19083879	0.3945423542396006	1	4
80011748	0.8302192366770018	1	4
80011748	0.8302192366770018	1	4
80037778	0.8523701375284367	1	4
80052080	0.9241032540475368	1	4
80148931	0.8376408223572751	1	4
80159676	0.20822178254223458	1	4
80143781	0.30790614087711327	1	4
80012514	0.43763613302146714	1	4
80167868	0.7939735013556776	1	4
80021328	0.9152133509060179	1	4
