# Supplementary material for: Combined morphology and radiomics of intravoxel incoherent movement as a predictive model for the pathologic complete response before neoadjuvant chemotherapy in patients with breast cancer
Source: Front Oncol. 2025 Feb 11;15:1452128. doi: 10.3389/fonc.2025.1452128 (PMC11850367; doi:10.3389/fonc.2025.1452128)
Supplement: Supplementary file 1 [file DataSheet1.zip › result/Zscore/PCC/KW_2/LR/cv_val_prediction.csv]

	Pred	Label	Group
19067704	0.3707039040711583	0	0
19069633	0.044762587786609	0	0
19072733	0.4160168755269477	0	0
19083879	0.3274446113479705	1	0
20003251	0.0555072130017212	0	0
20006852	0.4314781692489779	0	0
80002310	0.6189330528703654	1	0
80003646	0.9285412344494676	1	0
80004678R	0.2668039281844374	0	0
80006345	0.8658928985028677	0	0
80007650	0.8823353322684521	0	0
80011748	0.8710402468158777	1	0
80012514	0.4686586388451145	1	0
80019519	0.919959251547026	1	0
80037192	0.1339510393556081	0	0
80041259	0.6578986265900902	0	0
80021328	0.9106201516406248	1	1
80037778	0.8521915705006675	1	1
80041118	0.5074674022121964	1	1
80047015	0.0844610005317982	0	1
80052080	0.9191468843426112	1	1
80060141	0.2799036668498952	0	1
80067951	0.716231052195467	1	1
80071941	0.1499865365806994	0	1
80072751	0.869359337158811	0	1
80073694	0.087034890223042	0	1
80079481	0.3280722316145146	0	1
80080841	0.0545398194424908	0	1
80084424	0.353870289615849	0	1
80090816	0.2067616759025114	0	1
80094057	0.4606178575715006	0	1
80098156	0.5740815500814642	1	1
80105165	0.8816432323120619	0	2
80105165R	0.3782892286307404	0	2
80109123	0.0306012514591709	0	2
80112072	0.2952144089332968	0	2
80120249	0.2071300195585908	0	2
80120694	0.9592214386093808	1	2
80121198	0.8245796159716069	1	2
80124912	0.2486012544038312	0	2
80127191	0.7876523309017233	1	2
80128543	0.0226372012170489	0	2
80128699	0.092981294743496	0	2
80129057	0.2347427128255341	0	2
80133270	0.1076758903810705	0	2
80137073	0.4102303648771759	1	2
80137343	0.9022058783739244	1	2
80141751	0.8769609788591558	1	2
80137929	0.4499390880411939	0	3
80138021	0.0780994219585548	0	3
80143781	0.3173824943628167	1	3
80148032	0.030687017711852	0	3
80148931	0.8547985641754597	1	3
80153998	0.0648566244587882	0	3
80154680	0.418246656930101	0	3
80158277	0.5654322691142343	0	3
80159400	0.4414969966782918	1	3
80159446	0.0462004521200367	0	3
80159676	0.1341312184554119	1	3
80162830	0.904686832559534	1	3
80167868	0.8131411473853073	1	3
80169776	0.2861512085017277	0	3
80170716	0.6162036072113971	0	3
80172565	0.9017077976651204	1	3
80180361	0.44838846042757113	0	4
80186790	0.7025285451073924	0	4
80192958	0.4028846987006717	1	4
80192968	0.6700531578171169	1	4
80198368	0.6938869983383297	1	4
80206770	0.5109678364815426	1	4
80212907	0.12115603815867201	0	4
80213308	0.026720132890653763	0	4
80213981	0.6775112090842135	0	4
80214255	0.2246099117046335	0	4
80216472	0.13983832309430663	0	4
80221957	0.6854377543711395	0	4
80226978	0.823947395969479	1	4
80229277	0.847612892918385	1	4
80233294	0.17444877989135935	0	4
