# Supplementary material for: Combined morphology and radiomics of intravoxel incoherent movement as a predictive model for the pathologic complete response before neoadjuvant chemotherapy in patients with breast cancer
Source: Front Oncol. 2025 Feb 11;15:1452128. doi: 10.3389/fonc.2025.1452128 (PMC11850367; doi:10.3389/fonc.2025.1452128)
Supplement: Supplementary file 1 [file DataSheet1.zip › result/Zscore/PCC/KW_2/LR/metrics.csv]

	Value
balance_train_Number	96
balance_train_PosNum	48
balance_train_NegNum	48
balance_train_AUC-PR	0.8487
balance_train_Cutoff	0.4726
balance_train_Acc	0.7708
balance_train_MCC	0.5421
balance_train_Sen	0.7500
balance_train_Spe	0.7917
balance_train_PPV	0.7826
balance_train_NPV	0.7600
balance_train_Youden Index	0.5417
balance_train_AUC	0.8498
balance_train_95% CIs	[0.7753-0.9243]
balance_train_Std	0.0380
train_Number	79
train_PosNum	31
train_NegNum	48
train_AUC-PR	0.7992
train_Cutoff	0.4726
train_Acc	0.7975
train_MCC	0.5879
train_Sen	0.8065
train_Spe	0.7917
train_PPV	0.7143
train_NPV	0.8636
train_Youden Index	0.5981
train_AUC	0.8636
train_95% CIs	[0.7855-0.9416]
train_Std	0.0398
test_Number	34
test_PosNum	13
test_NegNum	21
test_AUC-PR	0.8544
test_Cutoff	0.7332
test_Acc	0.8529
test_MCC	0.7050
test_Sen	0.6154
test_Spe	1.0000
test_PPV	1.0000
test_NPV	0.8077
test_Youden Index	0.6154
test_AUC	0.8608
test_95% CIs	[0.7230-0.9987]
test_Std	0.0703
cv_train_Number	384
cv_train_PosNum	192
cv_train_NegNum	192
cv_train_AUC-PR	0.8378
cv_train_Cutoff	0.3927
cv_train_Acc	0.7682
cv_train_MCC	0.5504
cv_train_Sen	0.8802
cv_train_Spe	0.6562
cv_train_PPV	0.7191
cv_train_NPV	0.8456
cv_train_Youden Index	0.5365
cv_train_AUC	0.8494
cv_train_95% CIs	[0.8121-0.8866]
cv_train_Std	0.0190
cv_val_Number	79
cv_val_PosNum	31
cv_val_NegNum	48
cv_val_AUC-PR	0.7892
cv_val_Cutoff	0.4687
cv_val_Acc	0.7975
cv_val_MCC	0.5879
cv_val_Sen	0.8065
cv_val_Spe	0.7917
cv_val_PPV	0.7143
cv_val_NPV	0.8636
cv_val_Youden Index	0.5981
cv_val_AUC	0.8575
cv_val_95% CIs	[0.7763-0.9388]
cv_val_Std	0.0414
