# Supplementary material for: Combined morphology and radiomics of intravoxel incoherent movement as a predictive model for the pathologic complete response before neoadjuvant chemotherapy in patients with breast cancer
Source: Front Oncol. 2025 Feb 11;15:1452128. doi: 10.3389/fonc.2025.1452128 (PMC11850367; doi:10.3389/fonc.2025.1452128)
Supplement: Supplementary file 1 [file DataSheet1.zip › result/Zscore/PCC/KW_2/LR/test_prediction.csv]

	Pred	Label
19042580	0.7728703500923364	1
19077600	0.5290121647869238	1
19093539	0.3276790794225935	0
80000283	0.5517983671723707	0
80004678	0.216992494246041	1
80009106	0.03941419247552984	0
80010709	0.21230081780064353	1
80012179	0.24767291742979927	0
80021000	0.7332236009416607	1
80037329	0.12145899509584962	0
80038000	0.9212813492667873	1
80042826	0.2850909256784049	0
80051756	0.22316908594694795	0
80057626	0.8885860353622277	1
80068756	0.0731641182900241	0
80078349	0.20326538891528922	0
80080421	0.23382706904781267	0
80092946	0.46019319260568586	0
80097583	0.14697098609214307	0
80104275	0.23767626610327652	0
80105791	0.03864640691239591	0
80114730	0.29253862150529714	1
80140619	0.4757086622706238	1
80149265	0.229240293792886	0
80169941	0.9135771637503993	1
80171546	0.25657054944816376	0
80173190	0.4893349061279224	0
80190897	0.6050911554373032	0
80203797	0.8326860295016789	1
80207873	0.19340291601121487	0
80213182	0.5050985950628536	0
80222796	0.13936112393058658	0
80228809	0.8296604594935336	1
80241177	0.9306239978501143	1
