# Supplementary material for: Combined morphology and radiomics of intravoxel incoherent movement as a predictive model for the pathologic complete response before neoadjuvant chemotherapy in patients with breast cancer
Source: Front Oncol. 2025 Feb 11;15:1452128. doi: 10.3389/fonc.2025.1452128 (PMC11850367; doi:10.3389/fonc.2025.1452128)
Supplement: Supplementary file 1 [file DataSheet1.zip › result/Zscore/Zscore_normalization_training.csv]

	feature_name	slop	interception
0	Pred	0.12031806917348935	0.5016397012604163
1	feature	0.4866935994259857	0.6145833333333334
